# Supplementary material for: The structures and reactivity of NHC-supported copper(i) triphenylgermyls
Source: Chem Sci. 2023 Dec 1;15(2):584–93. doi: 10.1039/d3sc05862j (PMC10763552; doi:10.1039/d3sc05862j)
Supplement: SC-015-D3SC05862J-s002 [file SC-015-D3SC05862J-s002.cif]

# Electronic Supplementary Material (ESI) for Chemical Science.
# This journal is © The Royal Society of Chemistry 2023

####################################################################### 
# 
# This file contains crystal structure data downloaded from the 
# Cambridge Structural Database (CSD) hosted by the Cambridge 
# Crystallographic Data Centre (CCDC).
# 
# Full information about CCDC data access policies and citation 
# guidelines are available at http://www.ccdc.cam.ac.uk/access/V1 
# 
# Audit and citation data items may have been added by the CCDC. 
# Please retain this information to preserve the provenance of 
# this file and to allow appropriate attribution of the data. 
# 
#######################################################################

data_e21dlj07
_database_code_depnum_ccdc_archive 'CCDC 2221285'
loop_
_audit_author_name
_audit_author_address
'Mary Mahon'
;University of Bath
United Kingdom
;
_audit_update_record             
;
2022-11-22 deposited with the CCDC.	2023-12-01 downloaded from the CCDC.
;
_audit_creation_date             2022-11-21
_audit_creation_method           
;
Olex2 1.5
(compiled 2022.04.07 svn.rca3783a0 for OlexSys, GUI svn.r6498)
;
_shelxl_version_number           2014-3
_chemical_name_common            ?
_chemical_name_systematic        
;
 ?
;
_chemical_formula_moiety         'C39 H41 Cu Ge N2'
_chemical_formula_sum            'C39 H41 Cu Ge N2'
_chemical_formula_weight         673.87
_chemical_melting_point          ?

loop_
_atom_type_symbol
_atom_type_description
_atom_type_scat_dispersion_real
_atom_type_scat_dispersion_imag
_atom_type_scat_source
C C 0.0033 0.0016 'International Tables Vol C Tables 4.2.6.8 and 6.1.1.4'
H H 0.0000 0.0000 'International Tables Vol C Tables 4.2.6.8 and 6.1.1.4'
Cu Cu 0.3201 1.2651 'International Tables Vol C Tables 4.2.6.8 and 6.1.1.4'
Ge Ge 0.1547 1.8001 'International Tables Vol C Tables 4.2.6.8 and 6.1.1.4'
N N 0.0061 0.0033 'International Tables Vol C Tables 4.2.6.8 and 6.1.1.4'

_shelx_space_group_comment       
;
The symmetry employed for this shelxl refinement is uniquely defined
by the following loop, which should always be used as a source of
symmetry information in preference to the above space-group names.
They are only intended as comments.
;
_space_group_crystal_system      triclinic
_space_group_IT_number           2
_space_group_name_H-M_alt        'P -1'
_space_group_name_Hall           '-P 1'
loop_
_space_group_symop_operation_xyz
'x, y, z'
'-x, -y, -z'

_cell_length_a                   10.6500(4)
_cell_length_b                   11.2963(4)
_cell_length_c                   15.0976(5)
_cell_angle_alpha                111.368(3)
_cell_angle_beta                 93.137(3)
_cell_angle_gamma                92.330(3)
_cell_volume                     1685.35(11)
_cell_formula_units_Z            2
_cell_measurement_reflns_used    7833
_cell_measurement_temperature    150.00(10)
_cell_measurement_theta_max      30.0580
_cell_measurement_theta_min      3.3630
_shelx_estimated_absorpt_T_max   ?
_shelx_estimated_absorpt_T_min   ?
_exptl_absorpt_coefficient_mu    1.551
_exptl_absorpt_correction_T_max  1.00000
_exptl_absorpt_correction_T_min  0.94879
_exptl_absorpt_correction_type   multi-scan
_exptl_absorpt_process_details   
;
CrysAlisPro 1.171.39.46 (Rigaku Oxford Diffraction, 2018)
Empirical absorption correction using spherical harmonics,
 implemented in SCALE3 ABSPACK scaling algorithm.
;
_exptl_crystal_colour            colourless
_exptl_crystal_colour_primary    colourless
_exptl_crystal_density_diffrn    1.328
_exptl_crystal_density_meas      ?
_exptl_crystal_density_method    ?
_exptl_crystal_description       block
_exptl_crystal_F_000             700
_exptl_crystal_size_max          0.423
_exptl_crystal_size_mid          0.267
_exptl_crystal_size_min          0.166
_exptl_special_details           
;
 ?
;
_exptl_transmission_factor_max   ?
_exptl_transmission_factor_min   ?
_diffrn_reflns_av_R_equivalents  0.0241
_diffrn_reflns_av_unetI/netI     0.0365
_diffrn_reflns_Laue_measured_fraction_full 0.996
_diffrn_reflns_Laue_measured_fraction_max 0.841
_diffrn_reflns_limit_h_max       15
_diffrn_reflns_limit_h_min       -14
_diffrn_reflns_limit_k_max       15
_diffrn_reflns_limit_k_min       -15
_diffrn_reflns_limit_l_max       21
_diffrn_reflns_limit_l_min       -19
_diffrn_reflns_number            15653
_diffrn_reflns_point_group_measured_fraction_full 0.996
_diffrn_reflns_point_group_measured_fraction_max 0.841
_diffrn_reflns_theta_full        25.242
_diffrn_reflns_theta_max         30.292
_diffrn_reflns_theta_min         2.906
_diffrn_ambient_environment      N~2~
_diffrn_ambient_temperature      150.00(10)
_diffrn_detector                 'CCD plate'
_diffrn_detector_area_resol_mean 8.0734
_diffrn_detector_type            EosS2
_diffrn_measured_fraction_theta_full 0.996
_diffrn_measured_fraction_theta_max 0.841
_diffrn_measurement_device       'four-circle diffractometer'
_diffrn_measurement_device_type  'New Xcalibur, EosS2'
_diffrn_measurement_method       '\w scans'
_diffrn_radiation_monochromator  graphite
_diffrn_radiation_probe          x-ray
_diffrn_radiation_type           'Mo K\a'
_diffrn_radiation_wavelength     0.71073
_diffrn_source                   'fine-focus sealed X-ray tube'
_diffrn_source_type              'Enhance (Mo) X-ray Source'
_reflns_Friedel_coverage         0.000
_reflns_Friedel_fraction_full    .
_reflns_Friedel_fraction_max     .
_reflns_number_gt                7063
_reflns_number_total             8491
_reflns_special_details          
;
 Reflections were merged by SHELXL according to the crystal
 class for the calculation of statistics and refinement.
 
 _reflns_Friedel_fraction is defined as the number of unique
 Friedel pairs measured divided by the number that would be
 possible theoretically, ignoring centric projections and
 systematic absences.
;
_reflns_threshold_expression     'I > 2\s(I)'
_computing_cell_refinement       'CrysAlisPro 1.171.39.46 (Rigaku OD, 2018)'
_computing_data_collection       'CrysAlisPro 1.171.39.46 (Rigaku OD, 2018)'
_computing_data_reduction        'CrysAlisPro 1.171.39.46 (Rigaku OD, 2018)'
_computing_molecular_graphics    'Olex2 1.5 (Dolomanov et al., 2009)'
_computing_publication_material  'Olex2 1.5 (Dolomanov et al., 2009)'
_computing_structure_refinement  'SHELXL 2014/3 (Sheldrick, 2015)'
_computing_structure_solution    'ShelXT (Sheldrick, 2015)'
_refine_diff_density_max         0.778
_refine_diff_density_min         -0.412
_refine_diff_density_rms         0.061
_refine_ls_extinction_coef       .
_refine_ls_extinction_method     none
_refine_ls_goodness_of_fit_ref   1.040
_refine_ls_hydrogen_treatment    constr
_refine_ls_matrix_type           full
_refine_ls_number_parameters     394
_refine_ls_number_reflns         8491
_refine_ls_number_restraints     0
_refine_ls_R_factor_all          0.0437
_refine_ls_R_factor_gt           0.0328
_refine_ls_restrained_S_all      1.040
_refine_ls_shift/su_max          0.001
_refine_ls_shift/su_mean         0.000
_refine_ls_structure_factor_coef Fsqd
_refine_ls_weighting_details     
'w=1/[\s^2^(Fo^2^)+(0.0405P)^2^+0.4146P] where P=(Fo^2^+2Fc^2^)/3'
_refine_ls_weighting_scheme      calc
_refine_ls_wR_factor_gt          0.0795
_refine_ls_wR_factor_ref         0.0853
_refine_special_details          
;
 ?
;
_olex2_refinement_description    
;
1. Fixed Uiso
 At 1.2 times of:
  All C(H) groups, All C(H,H) groups
 At 1.5 times of:
  All C(H,H,H) groups
2.a Secondary CH2 refined with riding coordinates:
 C2(H2A,H2B), C3(H3A,H3B)
2.b Aromatic/amide H refined with riding coordinates:
 C6(H6), C8(H8), C15(H15), C17(H17), C23(H23), C24(H24), C25(H25), C26(H26),
 C27(H27), C29(H29), C30(H30), C31(H31), C32(H32), C33(H33), C35(H35), C36(H36),
  C37(H37), C38(H38), C39(H39)
2.c Idealised Me refined as rotating group:
 C10(H10A,H10B,H10C), C11(H11A,H11B,H11C), C12(H12A,H12B,H12C), C19(H19A,H19B,
 H19C), C20(H20A,H20B,H20C), C21(H21A,H21B,H21C)
;
_atom_sites_solution_hydrogens   geom
_atom_sites_solution_primary     dual
_atom_sites_solution_secondary   ?
loop_
_atom_site_label
_atom_site_type_symbol
_atom_site_fract_x
_atom_site_fract_y
_atom_site_fract_z
_atom_site_U_iso_or_equiv
_atom_site_adp_type
_atom_site_occupancy
_atom_site_site_symmetry_order
_atom_site_calc_flag
_atom_site_refinement_flags_posn
_atom_site_refinement_flags_adp
_atom_site_refinement_flags_occupancy
_atom_site_disorder_assembly
_atom_site_disorder_group
Ge1 Ge 0.78034(2) 0.64996(2) 0.28195(2) 0.02195(6) Uani 1 1 d . . . . .
Cu1 Cu 0.57170(2) 0.69758(2) 0.29248(2) 0.02335(7) Uani 1 1 d . . . . .
N1 N 0.35445(14) 0.84788(15) 0.29092(13) 0.0299(4) Uani 1 1 d . . . . .
N2 N 0.30377(14) 0.64594(15) 0.24361(13) 0.0299(4) Uani 1 1 d . . . . .
C1 C 0.39916(16) 0.73383(17) 0.27722(13) 0.0237(4) Uani 1 1 d . . . . .
C2 C 0.21998(19) 0.8383(2) 0.2546(2) 0.0467(6) Uani 1 1 d . . . . .
H2A H 0.2117 0.8578 0.1958 0.056 Uiso 1 1 calc R U . . .
H2B H 0.1692 0.8961 0.3032 0.056 Uiso 1 1 calc R U . . .
C3 C 0.1816(2) 0.6989(2) 0.2347(2) 0.0502(7) Uani 1 1 d . . . . .
H3A H 0.1247 0.6904 0.2820 0.060 Uiso 1 1 calc R U . . .
H3B H 0.1397 0.6566 0.1698 0.060 Uiso 1 1 calc R U . . .
C4 C 0.31167(17) 0.51039(18) 0.21275(14) 0.0276(4) Uani 1 1 d . . . . .
C5 C 0.2982(2) 0.4502(2) 0.27657(17) 0.0443(6) Uani 1 1 d . . . . .
C6 C 0.2970(3) 0.3171(2) 0.2413(2) 0.0558(7) Uani 1 1 d . . . . .
H6 H 0.2892 0.2735 0.2842 0.067 Uiso 1 1 calc R U . . .
C7 C 0.3069(2) 0.2474(2) 0.1458(2) 0.0530(7) Uani 1 1 d . . . . .
C8 C 0.3220(2) 0.3118(2) 0.08476(18) 0.0461(6) Uani 1 1 d . . . . .
H8 H 0.3303 0.2646 0.0191 0.055 Uiso 1 1 calc R U . . .
C9 C 0.32534(19) 0.4431(2) 0.11645(15) 0.0350(5) Uani 1 1 d . . . . .
C10 C 0.2856(4) 0.5259(3) 0.38040(19) 0.0786(11) Uani 1 1 d . . . . .
H10A H 0.3577 0.5883 0.4057 0.118 Uiso 1 1 calc R U . . .
H10B H 0.2834 0.4683 0.4157 0.118 Uiso 1 1 calc R U . . .
H10C H 0.2075 0.5704 0.3874 0.118 Uiso 1 1 calc R U . . .
C11 C 0.2986(4) 0.1033(2) 0.1085(3) 0.0925(14) Uani 1 1 d . . . . .
H11A H 0.2299 0.0705 0.0583 0.139 Uiso 1 1 calc R U . . .
H11B H 0.2822 0.0741 0.1607 0.139 Uiso 1 1 calc R U . . .
H11C H 0.3783 0.0721 0.0823 0.139 Uiso 1 1 calc R U . . .
C12 C 0.3418(3) 0.5119(3) 0.04832(18) 0.0589(7) Uani 1 1 d . . . . .
H12A H 0.2681 0.5608 0.0474 0.088 Uiso 1 1 calc R U . . .
H12B H 0.3503 0.4497 -0.0159 0.088 Uiso 1 1 calc R U . . .
H12C H 0.4177 0.5700 0.0693 0.088 Uiso 1 1 calc R U . . .
C13 C 0.42907(17) 0.96528(18) 0.31417(15) 0.0280(4) Uani 1 1 d . . . . .
C14 C 0.41375(19) 1.06464(19) 0.40013(15) 0.0320(4) Uani 1 1 d . . . . .
C15 C 0.4781(2) 1.1819(2) 0.41808(16) 0.0384(5) Uani 1 1 d . . . . .
H15 H 0.4672 1.2508 0.4758 0.046 Uiso 1 1 calc R U . . .
C16 C 0.5578(2) 1.2006(2) 0.35364(17) 0.0402(5) Uani 1 1 d . . . . .
C17 C 0.5737(2) 1.0990(2) 0.27050(16) 0.0380(5) Uani 1 1 d . . . . .
H17 H 0.6304 1.1102 0.2273 0.046 Uiso 1 1 calc R U . . .
C18 C 0.50903(19) 0.9800(2) 0.24789(15) 0.0316(4) Uani 1 1 d . . . . .
C19 C 0.3297(2) 1.0477(2) 0.47244(18) 0.0449(6) Uani 1 1 d . . . . .
H19A H 0.2424 1.0601 0.4554 0.067 Uiso 1 1 calc R U . . .
H19B H 0.3568 1.1105 0.5358 0.067 Uiso 1 1 calc R U . . .
H19C H 0.3352 0.9617 0.4731 0.067 Uiso 1 1 calc R U . . .
C20 C 0.6232(3) 1.3297(2) 0.3724(2) 0.0605(8) Uani 1 1 d . . . . .
H20A H 0.7082 1.3337 0.4020 0.091 Uiso 1 1 calc R U . . .
H20B H 0.5751 1.3963 0.4153 0.091 Uiso 1 1 calc R U . . .
H20C H 0.6285 1.3429 0.3120 0.091 Uiso 1 1 calc R U . . .
C21 C 0.5243(2) 0.8756(2) 0.15363(16) 0.0397(5) Uani 1 1 d . . . . .
H21A H 0.5787 0.8128 0.1635 0.060 Uiso 1 1 calc R U . . .
H21B H 0.5627 0.9119 0.1108 0.060 Uiso 1 1 calc R U . . .
H21C H 0.4416 0.8339 0.1251 0.060 Uiso 1 1 calc R U . . .
C22 C 0.85917(16) 0.73363(18) 0.20173(14) 0.0245(4) Uani 1 1 d . . . . .
C23 C 0.90703(18) 0.6662(2) 0.11473(14) 0.0303(4) Uani 1 1 d . . . . .
H23 H 0.9061 0.5759 0.0934 0.036 Uiso 1 1 calc R U . . .
C24 C 0.9563(2) 0.7279(2) 0.05827(16) 0.0403(5) Uani 1 1 d . . . . .
H24 H 0.9873 0.6796 -0.0012 0.048 Uiso 1 1 calc R U . . .
C25 C 0.9600(2) 0.8590(2) 0.08854(17) 0.0422(5) Uani 1 1 d . . . . .
H25 H 0.9949 0.9013 0.0506 0.051 Uiso 1 1 calc R U . . .
C26 C 0.9130(2) 0.9282(2) 0.17398(17) 0.0411(5) Uani 1 1 d . . . . .
H26 H 0.9155 1.0185 0.1952 0.049 Uiso 1 1 calc R U . . .
C27 C 0.8618(2) 0.8661(2) 0.22934(16) 0.0340(5) Uani 1 1 d . . . . .
H27 H 0.8277 0.9149 0.2874 0.041 Uiso 1 1 calc R U . . .
C28 C 0.89472(17) 0.69994(17) 0.39982(13) 0.0240(4) Uani 1 1 d . . . . .
C29 C 0.97952(19) 0.80655(19) 0.43043(14) 0.0304(4) Uani 1 1 d . . . . .
H29 H 0.9874 0.8559 0.3915 0.036 Uiso 1 1 calc R U . . .
C30 C 1.0529(2) 0.8429(2) 0.51616(16) 0.0381(5) Uani 1 1 d . . . . .
H30 H 1.1096 0.9163 0.5350 0.046 Uiso 1 1 calc R U . . .
C31 C 1.0438(2) 0.7732(2) 0.57386(16) 0.0419(5) Uani 1 1 d . . . . .
H31 H 1.0943 0.7973 0.6323 0.050 Uiso 1 1 calc R U . . .
C32 C 0.9599(3) 0.6674(2) 0.54509(18) 0.0563(7) Uani 1 1 d . . . . .
H32 H 0.9520 0.6186 0.5844 0.068 Uiso 1 1 calc R U . . .
C33 C 0.8873(2) 0.6316(2) 0.45951(17) 0.0453(6) Uani 1 1 d . . . . .
H33 H 0.8306 0.5582 0.4411 0.054 Uiso 1 1 calc R U . . .
C34 C 0.80453(17) 0.46690(17) 0.21400(13) 0.0240(4) Uani 1 1 d . . . . .
C35 C 0.91644(19) 0.41020(18) 0.22158(15) 0.0290(4) Uani 1 1 d . . . . .
H35 H 0.9858 0.4609 0.2615 0.035 Uiso 1 1 calc R U . . .
C36 C 0.9290(2) 0.2811(2) 0.17206(16) 0.0363(5) Uani 1 1 d . . . . .
H36 H 1.0060 0.2445 0.1788 0.044 Uiso 1 1 calc R U . . .
C37 C 0.8292(2) 0.2061(2) 0.11296(15) 0.0390(5) Uani 1 1 d . . . . .
H37 H 0.8372 0.1179 0.0791 0.047 Uiso 1 1 calc R U . . .
C38 C 0.7179(2) 0.2604(2) 0.10362(15) 0.0392(5) Uani 1 1 d . . . . .
H38 H 0.6495 0.2096 0.0624 0.047 Uiso 1 1 calc R U . . .
C39 C 0.7053(2) 0.38860(19) 0.15412(14) 0.0318(4) Uani 1 1 d . . . . .
H39 H 0.6275 0.4241 0.1479 0.038 Uiso 1 1 calc R U . . .

loop_
_atom_site_aniso_label
_atom_site_aniso_U_11
_atom_site_aniso_U_22
_atom_site_aniso_U_33
_atom_site_aniso_U_23
_atom_site_aniso_U_13
_atom_site_aniso_U_12
Ge1 0.01685(10) 0.02233(10) 0.02743(11) 0.00989(8) 0.00193(7) 0.00232(7)
Cu1 0.01620(11) 0.02473(12) 0.02821(13) 0.00860(10) 0.00138(9) 0.00215(9)
N1 0.0165(7) 0.0267(8) 0.0437(10) 0.0097(7) 0.0016(7) 0.0025(6)
N2 0.0165(7) 0.0264(8) 0.0427(10) 0.0081(7) -0.0001(7) 0.0011(6)
C1 0.0185(8) 0.0259(9) 0.0247(9) 0.0071(7) 0.0009(7) 0.0009(7)
C2 0.0180(9) 0.0350(12) 0.0834(19) 0.0180(12) -0.0033(11) 0.0036(9)
C3 0.0172(10) 0.0355(12) 0.089(2) 0.0126(13) -0.0016(11) 0.0024(9)
C4 0.0181(8) 0.0253(9) 0.0350(10) 0.0069(8) -0.0037(8) -0.0013(7)
C5 0.0504(14) 0.0414(13) 0.0369(12) 0.0132(10) -0.0114(10) -0.0150(11)
C6 0.0688(18) 0.0424(14) 0.0593(17) 0.0293(13) -0.0307(14) -0.0170(13)
C7 0.0483(14) 0.0283(11) 0.0700(18) 0.0083(12) -0.0308(13) 0.0007(10)
C8 0.0395(13) 0.0357(12) 0.0470(14) -0.0030(11) -0.0072(11) 0.0059(10)
C9 0.0275(10) 0.0356(11) 0.0349(11) 0.0055(9) -0.0038(9) 0.0002(9)
C10 0.122(3) 0.071(2) 0.0329(14) 0.0145(14) 0.0005(16) -0.048(2)
C11 0.107(3) 0.0265(13) 0.122(3) 0.0125(17) -0.063(2) -0.0017(15)
C12 0.0737(19) 0.0626(18) 0.0337(13) 0.0121(12) 0.0024(13) -0.0149(15)
C13 0.0198(9) 0.0248(9) 0.0386(11) 0.0110(8) -0.0005(8) 0.0024(7)
C14 0.0280(10) 0.0289(10) 0.0390(11) 0.0119(9) 0.0048(9) 0.0041(8)
C15 0.0468(13) 0.0283(11) 0.0359(12) 0.0079(9) 0.0007(10) -0.0029(9)
C16 0.0427(13) 0.0381(12) 0.0403(12) 0.0178(10) -0.0072(10) -0.0120(10)
C17 0.0348(11) 0.0448(13) 0.0380(12) 0.0208(10) 0.0003(9) -0.0069(10)
C18 0.0261(10) 0.0350(11) 0.0343(11) 0.0138(9) 0.0000(8) 0.0020(8)
C19 0.0462(13) 0.0340(12) 0.0511(14) 0.0094(11) 0.0206(11) 0.0025(10)
C20 0.084(2) 0.0459(15) 0.0476(15) 0.0172(12) -0.0032(14) -0.0295(14)
C21 0.0431(13) 0.0421(13) 0.0345(12) 0.0144(10) 0.0065(10) 0.0036(10)
C22 0.0175(8) 0.0287(9) 0.0309(10) 0.0154(8) -0.0015(7) 0.0031(7)
C23 0.0280(10) 0.0326(11) 0.0324(10) 0.0147(9) 0.0001(8) 0.0026(8)
C24 0.0390(12) 0.0535(14) 0.0351(12) 0.0233(11) 0.0070(10) 0.0063(11)
C25 0.0401(12) 0.0518(14) 0.0474(14) 0.0341(12) 0.0018(10) -0.0029(11)
C26 0.0483(13) 0.0331(12) 0.0485(14) 0.0238(10) -0.0022(11) -0.0007(10)
C27 0.0381(11) 0.0310(10) 0.0368(11) 0.0167(9) 0.0017(9) 0.0059(9)
C28 0.0213(8) 0.0244(9) 0.0259(9) 0.0086(7) 0.0025(7) 0.0037(7)
C29 0.0325(10) 0.0266(10) 0.0315(10) 0.0104(8) 0.0028(8) -0.0021(8)
C30 0.0370(12) 0.0339(11) 0.0363(12) 0.0061(9) -0.0027(9) -0.0075(9)
C31 0.0480(14) 0.0409(13) 0.0301(11) 0.0071(10) -0.0094(10) -0.0001(11)
C32 0.084(2) 0.0496(15) 0.0405(14) 0.0284(12) -0.0173(13) -0.0164(14)
C33 0.0581(15) 0.0390(13) 0.0407(13) 0.0215(11) -0.0131(11) -0.0201(11)
C34 0.0257(9) 0.0247(9) 0.0241(9) 0.0115(7) 0.0037(7) 0.0016(7)
C35 0.0270(10) 0.0271(10) 0.0347(11) 0.0132(8) 0.0028(8) 0.0024(8)
C36 0.0430(12) 0.0309(11) 0.0390(12) 0.0156(9) 0.0093(10) 0.0129(9)
C37 0.0637(15) 0.0237(10) 0.0299(11) 0.0095(9) 0.0071(10) 0.0048(10)
C38 0.0537(14) 0.0313(11) 0.0287(11) 0.0090(9) -0.0073(10) -0.0090(10)
C39 0.0328(11) 0.0322(11) 0.0317(10) 0.0145(9) -0.0045(8) -0.0014(8)

_geom_special_details            
;
 All esds (except the esd in the dihedral angle between two l.s. planes)
 are estimated using the full covariance matrix.  The cell esds are taken
 into account individually in the estimation of esds in distances, angles
 and torsion angles; correlations between esds in cell parameters are only
 used when they are defined by crystal symmetry.  An approximate (isotropic)
 treatment of cell esds is used for estimating esds involving l.s. planes.
;
loop_
_geom_bond_atom_site_label_1
_geom_bond_atom_site_label_2
_geom_bond_distance
_geom_bond_site_symmetry_2
_geom_bond_publ_flag
Ge1 Cu1 2.3078(3) . ?
Ge1 C22 1.9865(18) . ?
Ge1 C28 1.9860(19) . ?
Ge1 C34 1.9802(18) . ?
Cu1 C1 1.9185(18) . ?
N1 C1 1.340(2) . ?
N1 C2 1.490(3) . ?
N1 C13 1.435(2) . ?
N2 C1 1.330(2) . ?
N2 C3 1.473(3) . ?
N2 C4 1.437(2) . ?
C2 H2A 0.9900 . ?
C2 H2B 0.9900 . ?
C2 C3 1.526(3) . ?
C3 H3A 0.9900 . ?
C3 H3B 0.9900 . ?
C4 C5 1.377(3) . ?
C4 C9 1.393(3) . ?
C5 C6 1.400(3) . ?
C5 C10 1.504(4) . ?
C6 H6 0.9500 . ?
C6 C7 1.380(4) . ?
C7 C8 1.379(4) . ?
C7 C11 1.513(3) . ?
C8 H8 0.9500 . ?
C8 C9 1.380(3) . ?
C9 C12 1.512(3) . ?
C10 H10A 0.9800 . ?
C10 H10B 0.9800 . ?
C10 H10C 0.9800 . ?
C11 H11A 0.9800 . ?
C11 H11B 0.9800 . ?
C11 H11C 0.9800 . ?
C12 H12A 0.9800 . ?
C12 H12B 0.9800 . ?
C12 H12C 0.9800 . ?
C13 C14 1.395(3) . ?
C13 C18 1.399(3) . ?
C14 C15 1.393(3) . ?
C14 C19 1.508(3) . ?
C15 H15 0.9500 . ?
C15 C16 1.392(3) . ?
C16 C17 1.383(3) . ?
C16 C20 1.512(3) . ?
C17 H17 0.9500 . ?
C17 C18 1.401(3) . ?
C18 C21 1.504(3) . ?
C19 H19A 0.9800 . ?
C19 H19B 0.9800 . ?
C19 H19C 0.9800 . ?
C20 H20A 0.9800 . ?
C20 H20B 0.9800 . ?
C20 H20C 0.9800 . ?
C21 H21A 0.9800 . ?
C21 H21B 0.9800 . ?
C21 H21C 0.9800 . ?
C22 C23 1.393(3) . ?
C22 C27 1.398(3) . ?
C23 H23 0.9500 . ?
C23 C24 1.393(3) . ?
C24 H24 0.9500 . ?
C24 C25 1.380(3) . ?
C25 H25 0.9500 . ?
C25 C26 1.376(3) . ?
C26 H26 0.9500 . ?
C26 C27 1.391(3) . ?
C27 H27 0.9500 . ?
C28 C29 1.393(3) . ?
C28 C33 1.387(3) . ?
C29 H29 0.9500 . ?
C29 C30 1.389(3) . ?
C30 H30 0.9500 . ?
C30 C31 1.375(3) . ?
C31 H31 0.9500 . ?
C31 C32 1.382(3) . ?
C32 H32 0.9500 . ?
C32 C33 1.384(3) . ?
C33 H33 0.9500 . ?
C34 C35 1.394(3) . ?
C34 C39 1.397(3) . ?
C35 H35 0.9500 . ?
C35 C36 1.391(3) . ?
C36 H36 0.9500 . ?
C36 C37 1.384(3) . ?
C37 H37 0.9500 . ?
C37 C38 1.380(3) . ?
C38 H38 0.9500 . ?
C38 C39 1.385(3) . ?
C39 H39 0.9500 . ?

loop_
_geom_angle_atom_site_label_1
_geom_angle_atom_site_label_2
_geom_angle_atom_site_label_3
_geom_angle
_geom_angle_site_symmetry_1
_geom_angle_site_symmetry_3
_geom_angle_publ_flag
C22 Ge1 Cu1 108.50(5) . . ?
C28 Ge1 Cu1 119.71(5) . . ?
C28 Ge1 C22 105.13(7) . . ?
C34 Ge1 Cu1 113.83(5) . . ?
C34 Ge1 C22 103.68(7) . . ?
C34 Ge1 C28 104.55(7) . . ?
C1 Cu1 Ge1 169.49(6) . . ?
C1 N1 C2 112.68(16) . . ?
C1 N1 C13 125.72(15) . . ?
C13 N1 C2 119.80(16) . . ?
C1 N2 C3 113.67(16) . . ?
C1 N2 C4 126.47(15) . . ?
C4 N2 C3 119.79(15) . . ?
N1 C1 Cu1 127.11(14) . . ?
N2 C1 Cu1 124.58(14) . . ?
N2 C1 N1 108.14(15) . . ?
N1 C2 H2A 111.4 . . ?
N1 C2 H2B 111.4 . . ?
N1 C2 C3 101.78(17) . . ?
H2A C2 H2B 109.3 . . ?
C3 C2 H2A 111.4 . . ?
C3 C2 H2B 111.4 . . ?
N2 C3 C2 102.31(16) . . ?
N2 C3 H3A 111.3 . . ?
N2 C3 H3B 111.3 . . ?
C2 C3 H3A 111.3 . . ?
C2 C3 H3B 111.3 . . ?
H3A C3 H3B 109.2 . . ?
C5 C4 N2 119.94(19) . . ?
C5 C4 C9 122.1(2) . . ?
C9 C4 N2 117.89(18) . . ?
C4 C5 C6 117.6(2) . . ?
C4 C5 C10 120.7(2) . . ?
C6 C5 C10 121.6(2) . . ?
C5 C6 H6 119.1 . . ?
C7 C6 C5 121.7(2) . . ?
C7 C6 H6 119.1 . . ?
C6 C7 C11 120.8(3) . . ?
C8 C7 C6 118.6(2) . . ?
C8 C7 C11 120.6(3) . . ?
C7 C8 H8 119.1 . . ?
C7 C8 C9 121.8(2) . . ?
C9 C8 H8 119.1 . . ?
C4 C9 C12 120.8(2) . . ?
C8 C9 C4 118.2(2) . . ?
C8 C9 C12 120.9(2) . . ?
C5 C10 H10A 109.5 . . ?
C5 C10 H10B 109.5 . . ?
C5 C10 H10C 109.5 . . ?
H10A C10 H10B 109.5 . . ?
H10A C10 H10C 109.5 . . ?
H10B C10 H10C 109.5 . . ?
C7 C11 H11A 109.5 . . ?
C7 C11 H11B 109.5 . . ?
C7 C11 H11C 109.5 . . ?
H11A C11 H11B 109.5 . . ?
H11A C11 H11C 109.5 . . ?
H11B C11 H11C 109.5 . . ?
C9 C12 H12A 109.5 . . ?
C9 C12 H12B 109.5 . . ?
C9 C12 H12C 109.5 . . ?
H12A C12 H12B 109.5 . . ?
H12A C12 H12C 109.5 . . ?
H12B C12 H12C 109.5 . . ?
C14 C13 N1 118.76(18) . . ?
C14 C13 C18 121.75(18) . . ?
C18 C13 N1 119.37(18) . . ?
C13 C14 C19 121.68(19) . . ?
C15 C14 C13 118.27(19) . . ?
C15 C14 C19 120.1(2) . . ?
C14 C15 H15 119.2 . . ?
C16 C15 C14 121.7(2) . . ?
C16 C15 H15 119.2 . . ?
C15 C16 C20 121.1(2) . . ?
C17 C16 C15 118.5(2) . . ?
C17 C16 C20 120.4(2) . . ?
C16 C17 H17 118.9 . . ?
C16 C17 C18 122.1(2) . . ?
C18 C17 H17 118.9 . . ?
C13 C18 C17 117.64(19) . . ?
C13 C18 C21 122.72(19) . . ?
C17 C18 C21 119.62(19) . . ?
C14 C19 H19A 109.5 . . ?
C14 C19 H19B 109.5 . . ?
C14 C19 H19C 109.5 . . ?
H19A C19 H19B 109.5 . . ?
H19A C19 H19C 109.5 . . ?
H19B C19 H19C 109.5 . . ?
C16 C20 H20A 109.5 . . ?
C16 C20 H20B 109.5 . . ?
C16 C20 H20C 109.5 . . ?
H20A C20 H20B 109.5 . . ?
H20A C20 H20C 109.5 . . ?
H20B C20 H20C 109.5 . . ?
C18 C21 H21A 109.5 . . ?
C18 C21 H21B 109.5 . . ?
C18 C21 H21C 109.5 . . ?
H21A C21 H21B 109.5 . . ?
H21A C21 H21C 109.5 . . ?
H21B C21 H21C 109.5 . . ?
C23 C22 Ge1 123.19(14) . . ?
C23 C22 C27 116.92(18) . . ?
C27 C22 Ge1 119.79(15) . . ?
C22 C23 H23 119.2 . . ?
C24 C23 C22 121.56(19) . . ?
C24 C23 H23 119.2 . . ?
C23 C24 H24 119.9 . . ?
C25 C24 C23 120.1(2) . . ?
C25 C24 H24 119.9 . . ?
C24 C25 H25 120.2 . . ?
C26 C25 C24 119.6(2) . . ?
C26 C25 H25 120.2 . . ?
C25 C26 H26 120.0 . . ?
C25 C26 C27 120.1(2) . . ?
C27 C26 H26 120.0 . . ?
C22 C27 H27 119.2 . . ?
C26 C27 C22 121.7(2) . . ?
C26 C27 H27 119.2 . . ?
C29 C28 Ge1 123.52(14) . . ?
C33 C28 Ge1 119.92(15) . . ?
C33 C28 C29 116.45(18) . . ?
C28 C29 H29 119.0 . . ?
C30 C29 C28 121.96(19) . . ?
C30 C29 H29 119.0 . . ?
C29 C30 H30 119.8 . . ?
C31 C30 C29 120.4(2) . . ?
C31 C30 H30 119.8 . . ?
C30 C31 H31 120.7 . . ?
C30 C31 C32 118.7(2) . . ?
C32 C31 H31 120.7 . . ?
C31 C32 H32 119.7 . . ?
C31 C32 C33 120.6(2) . . ?
C33 C32 H32 119.7 . . ?
C28 C33 H33 119.0 . . ?
C32 C33 C28 121.9(2) . . ?
C32 C33 H33 119.0 . . ?
C35 C34 Ge1 123.73(14) . . ?
C35 C34 C39 117.16(17) . . ?
C39 C34 Ge1 119.11(14) . . ?
C34 C35 H35 119.2 . . ?
C36 C35 C34 121.59(19) . . ?
C36 C35 H35 119.2 . . ?
C35 C36 H36 120.0 . . ?
C37 C36 C35 119.9(2) . . ?
C37 C36 H36 120.0 . . ?
C36 C37 H37 120.2 . . ?
C38 C37 C36 119.53(19) . . ?
C38 C37 H37 120.2 . . ?
C37 C38 H38 119.9 . . ?
C37 C38 C39 120.3(2) . . ?
C39 C38 H38 119.9 . . ?
C34 C39 H39 119.3 . . ?
C38 C39 C34 121.50(19) . . ?
C38 C39 H39 119.3 . . ?

loop_
_geom_torsion_atom_site_label_1
_geom_torsion_atom_site_label_2
_geom_torsion_atom_site_label_3
_geom_torsion_atom_site_label_4
_geom_torsion
_geom_torsion_site_symmetry_1
_geom_torsion_site_symmetry_2
_geom_torsion_site_symmetry_3
_geom_torsion_site_symmetry_4
_geom_torsion_publ_flag
Ge1 C22 C23 C24 176.92(16) . . . . ?
Ge1 C22 C27 C26 -178.27(17) . . . . ?
Ge1 C28 C29 C30 176.14(16) . . . . ?
Ge1 C28 C33 C32 -176.2(2) . . . . ?
Ge1 C34 C35 C36 -179.74(15) . . . . ?
Ge1 C34 C39 C38 178.86(15) . . . . ?
N1 C2 C3 N2 -11.0(3) . . . . ?
N1 C13 C14 C15 -174.25(18) . . . . ?
N1 C13 C14 C19 5.4(3) . . . . ?
N1 C13 C18 C17 175.71(18) . . . . ?
N1 C13 C18 C21 -2.4(3) . . . . ?
N2 C4 C5 C6 175.2(2) . . . . ?
N2 C4 C5 C10 -5.0(3) . . . . ?
N2 C4 C9 C8 -174.46(18) . . . . ?
N2 C4 C9 C12 4.8(3) . . . . ?
C1 N1 C2 C3 11.4(3) . . . . ?
C1 N1 C13 C14 -118.7(2) . . . . ?
C1 N1 C13 C18 65.3(3) . . . . ?
C1 N2 C3 C2 8.6(3) . . . . ?
C1 N2 C4 C5 91.2(3) . . . . ?
C1 N2 C4 C9 -92.6(2) . . . . ?
C2 N1 C1 Cu1 168.78(17) . . . . ?
C2 N1 C1 N2 -6.5(2) . . . . ?
C2 N1 C13 C14 77.8(3) . . . . ?
C2 N1 C13 C18 -98.3(2) . . . . ?
C3 N2 C1 Cu1 -177.16(17) . . . . ?
C3 N2 C1 N1 -1.7(3) . . . . ?
C3 N2 C4 C5 -92.0(3) . . . . ?
C3 N2 C4 C9 84.1(3) . . . . ?
C4 N2 C1 Cu1 -0.3(3) . . . . ?
C4 N2 C1 N1 175.21(19) . . . . ?
C4 N2 C3 C2 -168.5(2) . . . . ?
C4 C5 C6 C7 -1.0(4) . . . . ?
C5 C4 C9 C8 1.6(3) . . . . ?
C5 C4 C9 C12 -179.1(2) . . . . ?
C5 C6 C7 C8 1.9(4) . . . . ?
C5 C6 C7 C11 -176.8(3) . . . . ?
C6 C7 C8 C9 -1.0(4) . . . . ?
C7 C8 C9 C4 -0.7(3) . . . . ?
C7 C8 C9 C12 -180.0(2) . . . . ?
C9 C4 C5 C6 -0.7(3) . . . . ?
C9 C4 C5 C10 179.1(2) . . . . ?
C10 C5 C6 C7 179.2(3) . . . . ?
C11 C7 C8 C9 177.6(2) . . . . ?
C13 N1 C1 Cu1 4.2(3) . . . . ?
C13 N1 C1 N2 -171.07(19) . . . . ?
C13 N1 C2 C3 177.0(2) . . . . ?
C13 C14 C15 C16 -1.2(3) . . . . ?
C14 C13 C18 C17 -0.2(3) . . . . ?
C14 C13 C18 C21 -178.25(19) . . . . ?
C14 C15 C16 C17 -0.8(3) . . . . ?
C14 C15 C16 C20 177.7(2) . . . . ?
C15 C16 C17 C18 2.3(3) . . . . ?
C16 C17 C18 C13 -1.9(3) . . . . ?
C16 C17 C18 C21 176.3(2) . . . . ?
C18 C13 C14 C15 1.7(3) . . . . ?
C18 C13 C14 C19 -178.7(2) . . . . ?
C19 C14 C15 C16 179.1(2) . . . . ?
C20 C16 C17 C18 -176.1(2) . . . . ?
C22 C23 C24 C25 0.8(3) . . . . ?
C23 C22 C27 C26 -1.8(3) . . . . ?
C23 C24 C25 C26 -1.1(3) . . . . ?
C24 C25 C26 C27 -0.1(4) . . . . ?
C25 C26 C27 C22 1.6(3) . . . . ?
C27 C22 C23 C24 0.6(3) . . . . ?
C28 C29 C30 C31 0.2(3) . . . . ?
C29 C28 C33 C32 0.1(4) . . . . ?
C29 C30 C31 C32 -0.5(4) . . . . ?
C30 C31 C32 C33 0.6(4) . . . . ?
C31 C32 C33 C28 -0.4(4) . . . . ?
C33 C28 C29 C30 0.0(3) . . . . ?
C34 C35 C36 C37 0.5(3) . . . . ?
C35 C34 C39 C38 -0.7(3) . . . . ?
C35 C36 C37 C38 0.1(3) . . . . ?
C36 C37 C38 C39 -1.0(3) . . . . ?
C37 C38 C39 C34 1.3(3) . . . . ?
C39 C34 C35 C36 -0.2(3) . . . . ?

_shelx_res_file                  
;
TITL e21dlj07
CELL 0.71073 10.65 11.2963 15.0976 111.368 93.137 92.33
ZERR 2 0.0004 0.0004 0.0005 0.003 0.003 0.003
LATT 1
SFAC C H Cu Ge N
UNIT 78 82 2 2 4

L.S. 10
PLAN  8
TEMP -123
CONF
BOND
LIST 6
fmap 2
acta
MORE -1
BOND $H
REM <olex2.extras>
REM <HklSrc "%.\\e21dlj07.hkl">
REM </olex2.extras>

WGHT    0.040500    0.414600
FVAR       0.58352
GE1   4    0.780343    0.649960    0.281952    11.00000    0.01685    0.02233 =
         0.02743    0.00989    0.00193    0.00232
CU1   3    0.571695    0.697577    0.292482    11.00000    0.01620    0.02473 =
         0.02821    0.00860    0.00138    0.00215
N1    5    0.354452    0.847879    0.290921    11.00000    0.01649    0.02672 =
         0.04367    0.00967    0.00164    0.00247
N2    5    0.303765    0.645942    0.243614    11.00000    0.01646    0.02642 =
         0.04271    0.00813   -0.00014    0.00111
C1    1    0.399162    0.733831    0.277221    11.00000    0.01849    0.02592 =
         0.02471    0.00707    0.00087    0.00092
C2    1    0.219984    0.838347    0.254631    11.00000    0.01797    0.03500 =
         0.08336    0.01797   -0.00327    0.00355
AFIX  23
H2A   2    0.211683    0.857790    0.195801    11.00000   -1.20000
H2B   2    0.169174    0.896119    0.303218    11.00000   -1.20000
AFIX   0
C3    1    0.181608    0.698873    0.234686    11.00000    0.01721    0.03547 =
         0.08871    0.01262   -0.00163    0.00243
AFIX  23
H3A   2    0.124726    0.690385    0.282048    11.00000   -1.20000
H3B   2    0.139684    0.656631    0.169833    11.00000   -1.20000
AFIX   0
C4    1    0.311669    0.510389    0.212747    11.00000    0.01807    0.02530 =
         0.03498    0.00686   -0.00371   -0.00127
C5    1    0.298166    0.450226    0.276567    11.00000    0.05040    0.04142 =
         0.03689    0.01320   -0.01138   -0.01497
C6    1    0.297021    0.317054    0.241285    11.00000    0.06883    0.04239 =
         0.05925    0.02928   -0.03070   -0.01705
AFIX  43
H6    2    0.289209    0.273527    0.284173    11.00000   -1.20000
AFIX   0
C7    1    0.306949    0.247399    0.145819    11.00000    0.04831    0.02825 =
         0.07000    0.00832   -0.03076    0.00075
C8    1    0.321987    0.311813    0.084761    11.00000    0.03945    0.03572 =
         0.04695   -0.00300   -0.00719    0.00589
AFIX  43
H8    2    0.330265    0.264611    0.019121    11.00000   -1.20000
AFIX   0
C9    1    0.325338    0.443076    0.116454    11.00000    0.02749    0.03557 =
         0.03490    0.00551   -0.00375    0.00020
C10   1    0.285592    0.525916    0.380403    11.00000    0.12224    0.07148 =
         0.03291    0.01450    0.00052   -0.04767
AFIX 137
H10A  2    0.357703    0.588327    0.405713    11.00000   -1.50000
H10B  2    0.283392    0.468343    0.415709    11.00000   -1.50000
H10C  2    0.207488    0.570395    0.387444    11.00000   -1.50000
AFIX   0
C11   1    0.298616    0.103320    0.108473    11.00000    0.10736    0.02647 =
         0.12212    0.01248   -0.06275   -0.00172
AFIX 137
H11A  2    0.229887    0.070490    0.058256    11.00000   -1.50000
H11B  2    0.282249    0.074062    0.160656    11.00000   -1.50000
H11C  2    0.378312    0.072078    0.082316    11.00000   -1.50000
AFIX   0
C12   1    0.341817    0.511927    0.048316    11.00000    0.07365    0.06262 =
         0.03371    0.01212    0.00235   -0.01486
AFIX 137
H12A  2    0.268116    0.560762    0.047359    11.00000   -1.50000
H12B  2    0.350349    0.449680   -0.015886    11.00000   -1.50000
H12C  2    0.417668    0.569971    0.069308    11.00000   -1.50000
AFIX   0
C13   1    0.429067    0.965279    0.314170    11.00000    0.01980    0.02475 =
         0.03862    0.01101   -0.00052    0.00245
C14   1    0.413752    1.064638    0.400127    11.00000    0.02805    0.02890 =
         0.03896    0.01186    0.00478    0.00408
C15   1    0.478065    1.181892    0.418084    11.00000    0.04675    0.02834 =
         0.03595    0.00791    0.00073   -0.00287
AFIX  43
H15   2    0.467243    1.250818    0.475789    11.00000   -1.20000
AFIX   0
C16   1    0.557776    1.200648    0.353642    11.00000    0.04266    0.03813 =
         0.04027    0.01778   -0.00724   -0.01198
C17   1    0.573741    1.098994    0.270496    11.00000    0.03475    0.04480 =
         0.03800    0.02079    0.00027   -0.00691
AFIX  43
H17   2    0.630424    1.110202    0.227314    11.00000   -1.20000
AFIX   0
C18   1    0.509032    0.980026    0.247888    11.00000    0.02609    0.03502 =
         0.03432    0.01377    0.00003    0.00198
C19   1    0.329689    1.047732    0.472436    11.00000    0.04620    0.03402 =
         0.05110    0.00936    0.02058    0.00251
AFIX 137
H19A  2    0.242387    1.060067    0.455412    11.00000   -1.50000
H19B  2    0.356826    1.110489    0.535813    11.00000   -1.50000
H19C  2    0.335231    0.961655    0.473067    11.00000   -1.50000
AFIX   0
C20   1    0.623153    1.329742    0.372375    11.00000    0.08429    0.04586 =
         0.04758    0.01723   -0.00319   -0.02946
AFIX 137
H20A  2    0.708228    1.333671    0.401961    11.00000   -1.50000
H20B  2    0.575085    1.396321    0.415322    11.00000   -1.50000
H20C  2    0.628514    1.342896    0.311984    11.00000   -1.50000
AFIX   0
C21   1    0.524323    0.875563    0.153631    11.00000    0.04306    0.04214 =
         0.03455    0.01435    0.00654    0.00361
AFIX 137
H21A  2    0.578697    0.812842    0.163503    11.00000   -1.50000
H21B  2    0.562660    0.911857    0.110841    11.00000   -1.50000
H21C  2    0.441578    0.833911    0.125122    11.00000   -1.50000
AFIX   0
C22   1    0.859168    0.733634    0.201727    11.00000    0.01750    0.02870 =
         0.03090    0.01536   -0.00147    0.00312
C23   1    0.907028    0.666166    0.114730    11.00000    0.02803    0.03261 =
         0.03240    0.01473    0.00006    0.00257
AFIX  43
H23   2    0.906053    0.575928    0.093416    11.00000   -1.20000
AFIX   0
C24   1    0.956271    0.727890    0.058267    11.00000    0.03897    0.05352 =
         0.03507    0.02332    0.00704    0.00631
AFIX  43
H24   2    0.987328    0.679641   -0.001172    11.00000   -1.20000
AFIX   0
C25   1    0.960015    0.859037    0.088535    11.00000    0.04012    0.05175 =
         0.04744    0.03408    0.00176   -0.00286
AFIX  43
H25   2    0.994868    0.901316    0.050582    11.00000   -1.20000
AFIX   0
C26   1    0.912995    0.928217    0.173978    11.00000    0.04828    0.03305 =
         0.04846    0.02381   -0.00224   -0.00071
AFIX  43
H26   2    0.915529    1.018514    0.195187    11.00000   -1.20000
AFIX   0
C27   1    0.861756    0.866088    0.229336    11.00000    0.03807    0.03097 =
         0.03684    0.01671    0.00170    0.00587
AFIX  43
H27   2    0.827663    0.914901    0.287365    11.00000   -1.20000
AFIX   0
C28   1    0.894718    0.699940    0.399824    11.00000    0.02125    0.02444 =
         0.02588    0.00857    0.00252    0.00374
C29   1    0.979522    0.806548    0.430432    11.00000    0.03255    0.02665 =
         0.03150    0.01041    0.00276   -0.00206
AFIX  43
H29   2    0.987437    0.855867    0.391530    11.00000   -1.20000
AFIX   0
C30   1    1.052886    0.842910    0.516163    11.00000    0.03701    0.03387 =
         0.03629    0.00614   -0.00275   -0.00753
AFIX  43
H30   2    1.109614    0.916345    0.535033    11.00000   -1.20000
AFIX   0
C31   1    1.043843    0.773188    0.573862    11.00000    0.04802    0.04090 =
         0.03006    0.00712   -0.00940   -0.00013
AFIX  43
H31   2    1.094271    0.797310    0.632316    11.00000   -1.20000
AFIX   0
C32   1    0.959932    0.667353    0.545092    11.00000    0.08441    0.04955 =
         0.04055    0.02838   -0.01730   -0.01636
AFIX  43
H32   2    0.952025    0.618619    0.584415    11.00000   -1.20000
AFIX   0
C33   1    0.887263    0.631640    0.459507    11.00000    0.05813    0.03898 =
         0.04067    0.02147   -0.01310   -0.02008
AFIX  43
H33   2    0.830628    0.558186    0.441125    11.00000   -1.20000
AFIX   0
C34   1    0.804532    0.466899    0.214003    11.00000    0.02566    0.02470 =
         0.02411    0.01148    0.00369    0.00160
C35   1    0.916436    0.410200    0.221580    11.00000    0.02702    0.02709 =
         0.03465    0.01325    0.00282    0.00239
AFIX  43
H35   2    0.985775    0.460937    0.261527    11.00000   -1.20000
AFIX   0
C36   1    0.928993    0.281137    0.172058    11.00000    0.04300    0.03085 =
         0.03899    0.01563    0.00931    0.01286
AFIX  43
H36   2    1.005975    0.244532    0.178783    11.00000   -1.20000
AFIX   0
C37   1    0.829178    0.206096    0.112963    11.00000    0.06373    0.02372 =
         0.02993    0.00950    0.00708    0.00480
AFIX  43
H37   2    0.837237    0.117873    0.079083    11.00000   -1.20000
AFIX   0
C38   1    0.717856    0.260379    0.103618    11.00000    0.05367    0.03127 =
         0.02866    0.00904   -0.00726   -0.00903
AFIX  43
H38   2    0.649537    0.209587    0.062370    11.00000   -1.20000
AFIX   0
C39   1    0.705313    0.388602    0.154125    11.00000    0.03280    0.03218 =
         0.03168    0.01446   -0.00452   -0.00142
AFIX  43
H39   2    0.627492    0.424108    0.147912    11.00000   -1.20000
AFIX   0
HKLF 4

REM  e21dlj07
REM R1 =  0.0328 for    7063 Fo > 4sig(Fo)  and  0.0437 for all    8491 data
REM    394 parameters refined using      0 restraints

END

WGHT      0.0406      0.4160

REM Highest difference peak  0.778,  deepest hole -0.412,  1-sigma level  0.061
Q1    1   0.6922  0.6459  0.2802  11.00000  0.05    0.78
Q2    1   0.4801  0.7034  0.2904  11.00000  0.05    0.51
Q3    1   0.7992  0.7214  0.3329  11.00000  0.05    0.42
Q4    1   0.7779  0.5627  0.2466  11.00000  0.05    0.41
Q5    1   0.5845  0.7766  0.3332  11.00000  0.05    0.41
Q6    1   0.2802  0.2581  0.1959  11.00000  0.05    0.40
Q7    1   0.8648  0.6567  0.2835  11.00000  0.05    0.40
Q8    1   0.7798  0.6174  0.2253  11.00000  0.05    0.39
;
_shelx_res_checksum              51192
####################################################################### 
# 
# This file contains crystal structure data downloaded from the 
# Cambridge Structural Database (CSD) hosted by the Cambridge 
# Crystallographic Data Centre (CCDC).
# 
# Full information about CCDC data access policies and citation 
# guidelines are available at http://www.ccdc.cam.ac.uk/access/V1 
# 
# Audit and citation data items may have been added by the CCDC. 
# Please retain this information to preserve the provenance of 
# this file and to allow appropriate attribution of the data. 
# 
#######################################################################

data_s22djl08
_database_code_depnum_ccdc_archive 'CCDC 2221288'
loop_
_audit_author_name
_audit_author_address
'Mary Mahon'
;University of Bath
United Kingdom
;
_audit_update_record             
;
2023-11-28 deposited with the CCDC.	2023-12-01 downloaded from the CCDC.
;
_audit_creation_date             2023-11-28
_audit_creation_method           
;
Olex2 1.5
(compiled 2023.08.24 svn.re1ec1418 for OlexSys, GUI svn.r6817)
;
_shelx_SHELXL_version_number     2019/3
_chemical_name_common            ?
_chemical_name_systematic        
;
 ?
;
_chemical_formula_moiety         'C40 H43 Cu Ge N2'
_chemical_formula_sum            'C40 H43 Cu Ge N2'
_chemical_formula_weight         687.89
_chemical_melting_point          ?
loop_
_atom_type_symbol
_atom_type_description
_atom_type_scat_dispersion_real
_atom_type_scat_dispersion_imag
_atom_type_scat_source
C C 0.0181 0.0091 'International Tables Vol C Tables 4.2.6.8 and 6.1.1.4'
H H 0.0000 0.0000 'International Tables Vol C Tables 4.2.6.8 and 6.1.1.4'
Cu Cu -1.9646 0.5888 'International Tables Vol C Tables 4.2.6.8 and 6.1.1.4'
Ge Ge -1.0885 0.8855 'International Tables Vol C Tables 4.2.6.8 and 6.1.1.4'
N N 0.0311 0.0180 'International Tables Vol C Tables 4.2.6.8 and 6.1.1.4'

_shelx_space_group_comment       
;
The symmetry employed for this shelxl refinement is uniquely defined
by the following loop, which should always be used as a source of
symmetry information in preference to the above space-group names.
They are only intended as comments.
;
_space_group_crystal_system      monoclinic
_space_group_IT_number           14
_space_group_name_H-M_alt        'P 1 21/n 1'
_space_group_name_Hall           '-P 2yn'
loop_
_space_group_symop_operation_xyz
'x, y, z'
'-x+1/2, y+1/2, -z+1/2'
'-x, -y, -z'
'x-1/2, -y-1/2, z-1/2'

_cell_length_a                   8.96160(10)
_cell_length_b                   19.74940(10)
_cell_length_c                   20.0400(2)
_cell_angle_alpha                90
_cell_angle_beta                 100.9900(10)
_cell_angle_gamma                90
_cell_volume                     3481.76(6)
_cell_formula_units_Z            4
_cell_measurement_reflns_used    28457
_cell_measurement_temperature    150.00(10)
_cell_measurement_theta_max      72.5210
_cell_measurement_theta_min      4.4510
_shelx_estimated_absorpt_T_max   0.871
_shelx_estimated_absorpt_T_min   0.631
_exptl_absorpt_coefficient_mu    2.025
_exptl_absorpt_correction_T_max  1.00000
_exptl_absorpt_correction_T_min  0.80645
_exptl_absorpt_correction_type   multi-scan
_exptl_absorpt_process_details   
;
CrysAlisPro 1.171.41.93a (Rigaku Oxford Diffraction, 2020)
Empirical absorption correction using spherical harmonics,
implemented in SCALE3 ABSPACK scaling algorithm.
;
_exptl_absorpt_special_details   ?
_exptl_crystal_colour            colourless
_exptl_crystal_colour_primary    colourless
_exptl_crystal_density_diffrn    1.312
_exptl_crystal_density_meas      ?
_exptl_crystal_density_method    ?
_exptl_crystal_description       block
_exptl_crystal_F_000             1432
_exptl_crystal_size_max          0.25
_exptl_crystal_size_mid          0.17
_exptl_crystal_size_min          0.07
_exptl_special_details           
;
 ?
;
_exptl_transmission_factor_max   ?
_exptl_transmission_factor_min   ?
_diffrn_reflns_av_R_equivalents  0.0212
_diffrn_reflns_av_unetI/netI     0.0132
_diffrn_reflns_Laue_measured_fraction_full 1.000
_diffrn_reflns_Laue_measured_fraction_max 0.999
_diffrn_reflns_limit_h_max       11
_diffrn_reflns_limit_h_min       -11
_diffrn_reflns_limit_k_max       16
_diffrn_reflns_limit_k_min       -24
_diffrn_reflns_limit_l_max       24
_diffrn_reflns_limit_l_min       -24
_diffrn_reflns_number            46335
_diffrn_reflns_point_group_measured_fraction_full 1.000
_diffrn_reflns_point_group_measured_fraction_max 0.999
_diffrn_reflns_theta_full        67.684
_diffrn_reflns_theta_max         72.543
_diffrn_reflns_theta_min         4.478
_diffrn_ambient_temperature      150.15
_diffrn_detector_area_resol_mean 8.1150
_diffrn_detector_type            EosS2
_diffrn_measured_fraction_theta_full 1.000
_diffrn_measured_fraction_theta_max 0.999
_diffrn_measurement_device       'four-circle diffractometer'
_diffrn_measurement_device_type  'SuperNova, Dual, Cu at home/near, EosS2'
_diffrn_measurement_method       '\w scans'
_diffrn_radiation_type           CuK\a
_diffrn_radiation_wavelength     1.54184
_diffrn_source                   ?
_reflns_Friedel_coverage         0.000
_reflns_Friedel_fraction_full    .
_reflns_Friedel_fraction_max     .
_reflns_number_gt                6585
_reflns_number_total             6896
_reflns_special_details          
;
 Reflections were merged by SHELXL according to the crystal
 class for the calculation of statistics and refinement.
 
 _reflns_Friedel_fraction is defined as the number of unique
 Friedel pairs measured divided by the number that would be
 possible theoretically, ignoring centric projections and
 systematic absences.
;
_reflns_threshold_expression     'I > 2\s(I)'
_computing_cell_refinement       'CrysAlisPro 1.171.41.93a (Rigaku OD, 2020)'
_computing_data_collection       'CrysAlisPro 1.171.41.93a (Rigaku OD, 2020)'
_computing_data_reduction        'CrysAlisPro 1.171.41.93a (Rigaku OD, 2020)'
_computing_molecular_graphics    'Olex2 1.5 (Dolomanov et al., 2009)'
_computing_publication_material  'Olex2 1.5 (Dolomanov et al., 2009)'
_computing_structure_refinement  'SHELXL 2019/3 (Sheldrick, 2015)'
_computing_structure_solution    'SHELXT 2014/5 (Sheldrick, 2014)'
_refine_diff_density_max         0.452
_refine_diff_density_min         -0.227
_refine_diff_density_rms         0.045
_refine_ls_extinction_coef       .
_refine_ls_extinction_method     none
_refine_ls_goodness_of_fit_ref   1.082
_refine_ls_hydrogen_treatment    constr
_refine_ls_matrix_type           full
_refine_ls_number_parameters     403
_refine_ls_number_reflns         6896
_refine_ls_number_restraints     0
_refine_ls_R_factor_all          0.0284
_refine_ls_R_factor_gt           0.0270
_refine_ls_restrained_S_all      1.082
_refine_ls_shift/su_max          0.002
_refine_ls_shift/su_mean         0.000
_refine_ls_structure_factor_coef Fsqd
_refine_ls_weighting_details     
'w=1/[\s^2^(Fo^2^)+(0.0372P)^2^+1.4295P] where P=(Fo^2^+2Fc^2^)/3'
_refine_ls_weighting_scheme      calc
_refine_ls_wR_factor_gt          0.0722
_refine_ls_wR_factor_ref         0.0733
_refine_special_details          ?
_olex2_refinement_description    
;
1. Fixed Uiso
 At 1.2 times of:
  All C(H) groups, All C(H,H) groups
 At 1.5 times of:
  All C(H,H,H) groups
2.a Secondary CH2 refined with riding coordinates:
 C2(H2A,H2B), C3(H3A,H3B), C4(H4A,H4B)
2.b Aromatic/amide H refined with riding coordinates:
 C7(H7), C9(H9), C16(H16), C18(H18), C24(H24), C25(H25), C26(H26), C27(H27),
 C28(H28), C30(H30), C31(H31), C32(H32), C33(H33), C34(H34), C36(H36), C37(H37),
  C38(H38), C39(H39), C40(H40)
2.c Idealised Me refined as rotating group:
 C11(H11A,H11B,H11C), C12(H12A,H12B,H12C), C13(H13A,H13B,H13C), C20(H20A,H20B,
 H20C), C21(H21A,H21B,H21C), C22(H22A,H22B,H22C)
;
_atom_sites_solution_hydrogens   geom
_atom_sites_solution_primary     ?
_atom_sites_solution_secondary   ?
loop_
_atom_site_label
_atom_site_type_symbol
_atom_site_fract_x
_atom_site_fract_y
_atom_site_fract_z
_atom_site_U_iso_or_equiv
_atom_site_adp_type
_atom_site_occupancy
_atom_site_site_symmetry_order
_atom_site_calc_flag
_atom_site_refinement_flags_posn
_atom_site_refinement_flags_adp
_atom_site_refinement_flags_occupancy
_atom_site_disorder_assembly
_atom_site_disorder_group
Ge1 Ge 0.41612(2) 0.27390(2) 0.74031(2) 0.02973(6) Uani 1 1 d . . . . .
Cu1 Cu 0.52007(2) 0.37937(2) 0.73080(2) 0.02818(7) Uani 1 1 d . . . . .
N1 N 0.57911(17) 0.51235(7) 0.77885(7) 0.0353(3) Uani 1 1 d . . . . .
N2 N 0.63191(16) 0.49898(7) 0.67216(7) 0.0323(3) Uani 1 1 d . . . . .
C1 C 0.58720(17) 0.47203(8) 0.72619(7) 0.0297(3) Uani 1 1 d . . . . .
C2 C 0.6199(3) 0.58485(9) 0.78270(10) 0.0482(5) Uani 1 1 d . . . . .
H2A H 0.663955 0.597264 0.830235 0.058 Uiso 1 1 calc R U . . .
H2B H 0.527856 0.612725 0.767534 0.058 Uiso 1 1 calc R U . . .
C3 C 0.7349(3) 0.59823(10) 0.73742(10) 0.0481(5) Uani 1 1 d . . . . .
H3A H 0.753143 0.647517 0.734869 0.058 Uiso 1 1 calc R U . . .
H3B H 0.832587 0.576003 0.756728 0.058 Uiso 1 1 calc R U . . .
C4 C 0.6741(2) 0.57066(9) 0.66700(9) 0.0411(4) Uani 1 1 d . . . . .
H4A H 0.583966 0.597093 0.645277 0.049 Uiso 1 1 calc R U . . .
H4B H 0.752583 0.574756 0.638535 0.049 Uiso 1 1 calc R U . . .
C5 C 0.63541(18) 0.45522(8) 0.61493(7) 0.0312(3) Uani 1 1 d . . . . .
C6 C 0.50016(18) 0.44025(8) 0.57000(8) 0.0324(3) Uani 1 1 d . . . . .
C7 C 0.50690(19) 0.39588(9) 0.51676(8) 0.0359(3) Uani 1 1 d . . . . .
H7 H 0.415649 0.384804 0.486097 0.043 Uiso 1 1 calc R U . . .
C8 C 0.6421(2) 0.36731(9) 0.50697(8) 0.0383(4) Uani 1 1 d . . . . .
C9 C 0.7748(2) 0.38371(9) 0.55222(9) 0.0398(4) Uani 1 1 d . . . . .
H9 H 0.868331 0.364580 0.545882 0.048 Uiso 1 1 calc R U . . .
C10 C 0.77405(19) 0.42744(9) 0.60659(8) 0.0362(3) Uani 1 1 d . . . . .
C11 C 0.34973(19) 0.46935(10) 0.57918(9) 0.0394(4) Uani 1 1 d . . . . .
H11A H 0.304796 0.440058 0.609541 0.059 Uiso 1 1 calc R U . . .
H11B H 0.280991 0.472155 0.534935 0.059 Uiso 1 1 calc R U . . .
H11C H 0.365678 0.514735 0.599024 0.059 Uiso 1 1 calc R U . . .
C12 C 0.6453(3) 0.31995(11) 0.44833(10) 0.0507(5) Uani 1 1 d . . . . .
H12A H 0.549508 0.294671 0.438125 0.076 Uiso 1 1 calc R U . . .
H12B H 0.730160 0.288208 0.460419 0.076 Uiso 1 1 calc R U . . .
H12C H 0.658125 0.346164 0.408289 0.076 Uiso 1 1 calc R U . . .
C13 C 0.9193(2) 0.44203(11) 0.65652(10) 0.0468(4) Uani 1 1 d . . . . .
H13A H 0.943064 0.490390 0.655288 0.070 Uiso 1 1 calc R U . . .
H13B H 1.002559 0.415583 0.644237 0.070 Uiso 1 1 calc R U . . .
H13C H 0.906424 0.429568 0.702420 0.070 Uiso 1 1 calc R U . . .
C14 C 0.5340(2) 0.48121(8) 0.83705(8) 0.0358(3) Uani 1 1 d . . . . .
C15 C 0.3808(2) 0.47126(9) 0.83826(9) 0.0414(4) Uani 1 1 d . . . . .
C16 C 0.3438(2) 0.43961(10) 0.89544(11) 0.0495(5) Uani 1 1 d . . . . .
H16 H 0.239854 0.432194 0.897155 0.059 Uiso 1 1 calc R U . . .
C17 C 0.4542(3) 0.41883(10) 0.94953(10) 0.0508(5) Uani 1 1 d . . . . .
C18 C 0.6049(3) 0.42845(11) 0.94596(9) 0.0504(5) Uani 1 1 d . . . . .
H18 H 0.681279 0.413776 0.982702 0.060 Uiso 1 1 calc R U . . .
C19 C 0.6484(2) 0.45908(10) 0.89001(9) 0.0438(4) Uani 1 1 d . . . . .
C20 C 0.2586(2) 0.48874(12) 0.77811(11) 0.0541(5) Uani 1 1 d . . . . .
H20A H 0.283851 0.531614 0.758287 0.081 Uiso 1 1 calc R U . . .
H20B H 0.160952 0.493226 0.792924 0.081 Uiso 1 1 calc R U . . .
H20C H 0.251386 0.452748 0.743978 0.081 Uiso 1 1 calc R U . . .
C21 C 0.4127(4) 0.38363(13) 1.01056(13) 0.0728(7) Uani 1 1 d . . . . .
H21A H 0.414977 0.334486 1.004072 0.109 Uiso 1 1 calc R U . . .
H21B H 0.310445 0.397486 1.015573 0.109 Uiso 1 1 calc R U . . .
H21C H 0.485922 0.396136 1.051543 0.109 Uiso 1 1 calc R U . . .
C22 C 0.8132(3) 0.46432(14) 0.88490(12) 0.0641(6) Uani 1 1 d . . . . .
H22A H 0.833606 0.434457 0.848622 0.096 Uiso 1 1 calc R U . . .
H22B H 0.876766 0.450751 0.928198 0.096 Uiso 1 1 calc R U . . .
H22C H 0.836794 0.511177 0.874560 0.096 Uiso 1 1 calc R U . . .
C23 C 0.19488(18) 0.27101(8) 0.73956(9) 0.0345(3) Uani 1 1 d . . . . .
C24 C 0.1401(2) 0.28692(10) 0.79807(11) 0.0447(4) Uani 1 1 d . . . . .
H24 H 0.209964 0.296251 0.838971 0.054 Uiso 1 1 calc R U . . .
C25 C -0.0159(2) 0.28942(11) 0.79783(12) 0.0542(5) Uani 1 1 d . . . . .
H25 H -0.051007 0.300293 0.838371 0.065 Uiso 1 1 calc R U . . .
C26 C -0.1185(2) 0.27622(10) 0.73918(13) 0.0537(5) Uani 1 1 d . . . . .
H26 H -0.224453 0.278089 0.739029 0.064 Uiso 1 1 calc R U . . .
C27 C -0.0670(2) 0.26015(11) 0.68015(12) 0.0526(5) Uani 1 1 d . . . . .
H27 H -0.137807 0.250778 0.639520 0.063 Uiso 1 1 calc R U . . .
C28 C 0.0881(2) 0.25775(9) 0.68038(10) 0.0423(4) Uani 1 1 d . . . . .
H28 H 0.122190 0.246906 0.639601 0.051 Uiso 1 1 calc R U . . .
C29 C 0.44081(17) 0.21146(8) 0.66577(8) 0.0322(3) Uani 1 1 d . . . . .
C30 C 0.5294(2) 0.23230(9) 0.61966(9) 0.0409(4) Uani 1 1 d . . . . .
H30 H 0.573028 0.276312 0.623948 0.049 Uiso 1 1 calc R U . . .
C31 C 0.5557(2) 0.19048(11) 0.56767(10) 0.0510(5) Uani 1 1 d . . . . .
H31 H 0.617278 0.205806 0.537015 0.061 Uiso 1 1 calc R U . . .
C32 C 0.4928(2) 0.12683(11) 0.56035(10) 0.0507(5) Uani 1 1 d . . . . .
H32 H 0.512700 0.097715 0.525334 0.061 Uiso 1 1 calc R U . . .
C33 C 0.4011(2) 0.10541(10) 0.60385(10) 0.0480(4) Uani 1 1 d . . . . .
H33 H 0.355559 0.061824 0.598289 0.058 Uiso 1 1 calc R U . . .
C34 C 0.3749(2) 0.14740(9) 0.65585(10) 0.0417(4) Uani 1 1 d . . . . .
H34 H 0.310698 0.132183 0.685400 0.050 Uiso 1 1 calc R U . . .
C35 C 0.49837(19) 0.22657(8) 0.82735(9) 0.0353(3) Uani 1 1 d . . . . .
C36 C 0.6049(2) 0.25930(11) 0.87602(11) 0.0504(4) Uani 1 1 d . . . . .
H36 H 0.643085 0.302032 0.865424 0.060 Uiso 1 1 calc R U . . .
C37 C 0.6573(3) 0.23129(15) 0.93998(12) 0.0649(6) Uani 1 1 d . . . . .
H37 H 0.729627 0.255153 0.972328 0.078 Uiso 1 1 calc R U . . .
C38 C 0.6053(3) 0.16974(13) 0.95640(12) 0.0606(6) Uani 1 1 d . . . . .
H38 H 0.640113 0.150876 1.000210 0.073 Uiso 1 1 calc R U . . .
C39 C 0.5019(3) 0.13529(12) 0.90894(13) 0.0597(6) Uani 1 1 d . . . . .
H39 H 0.466538 0.092047 0.919721 0.072 Uiso 1 1 calc R U . . .
C40 C 0.4488(2) 0.16348(10) 0.84510(10) 0.0470(4) Uani 1 1 d . . . . .
H40 H 0.377032 0.139076 0.812955 0.056 Uiso 1 1 calc R U . . .

loop_
_atom_site_aniso_label
_atom_site_aniso_U_11
_atom_site_aniso_U_22
_atom_site_aniso_U_33
_atom_site_aniso_U_23
_atom_site_aniso_U_13
_atom_site_aniso_U_12
Ge1 0.02608(10) 0.02524(10) 0.03937(11) 0.00238(7) 0.01002(7) -0.00089(6)
Cu1 0.02971(12) 0.02471(12) 0.03086(12) 0.00036(8) 0.00761(9) -0.00369(8)
N1 0.0479(8) 0.0280(7) 0.0293(6) -0.0024(5) 0.0059(6) -0.0077(6)
N2 0.0385(7) 0.0296(7) 0.0276(6) 0.0018(5) 0.0037(5) -0.0089(5)
C1 0.0322(7) 0.0289(7) 0.0262(7) 0.0007(6) 0.0011(6) -0.0037(6)
C2 0.0715(13) 0.0308(9) 0.0422(9) -0.0066(7) 0.0102(9) -0.0141(8)
C3 0.0629(12) 0.0338(9) 0.0461(10) -0.0014(8) 0.0062(9) -0.0199(8)
C4 0.0512(10) 0.0327(8) 0.0385(9) 0.0052(7) 0.0063(7) -0.0127(7)
C5 0.0372(8) 0.0312(8) 0.0253(7) 0.0036(6) 0.0064(6) -0.0071(6)
C6 0.0340(8) 0.0362(8) 0.0274(7) 0.0039(6) 0.0069(6) -0.0060(6)
C7 0.0376(8) 0.0424(9) 0.0269(7) 0.0014(6) 0.0041(6) -0.0090(7)
C8 0.0463(9) 0.0410(9) 0.0298(8) 0.0016(7) 0.0125(7) -0.0041(7)
C9 0.0386(9) 0.0458(10) 0.0369(8) 0.0042(7) 0.0123(7) 0.0016(7)
C10 0.0351(8) 0.0401(9) 0.0328(8) 0.0065(7) 0.0052(6) -0.0051(7)
C11 0.0337(8) 0.0469(10) 0.0369(8) -0.0006(7) 0.0048(7) -0.0042(7)
C12 0.0593(12) 0.0573(12) 0.0379(9) -0.0077(8) 0.0151(8) -0.0008(9)
C13 0.0361(9) 0.0515(11) 0.0492(10) 0.0013(8) -0.0007(8) -0.0032(8)
C14 0.0507(9) 0.0301(8) 0.0271(7) -0.0070(6) 0.0086(7) -0.0075(7)
C15 0.0494(10) 0.0375(9) 0.0392(9) -0.0101(7) 0.0133(7) 0.0015(7)
C16 0.0538(11) 0.0460(10) 0.0556(11) -0.0122(9) 0.0278(9) -0.0038(8)
C17 0.0756(14) 0.0434(10) 0.0388(9) -0.0056(8) 0.0248(9) -0.0065(9)
C18 0.0680(13) 0.0512(11) 0.0304(8) 0.0009(8) 0.0055(8) -0.0105(10)
C19 0.0526(10) 0.0458(10) 0.0309(8) -0.0023(7) 0.0028(7) -0.0136(8)
C20 0.0462(10) 0.0594(12) 0.0565(12) -0.0094(10) 0.0092(9) 0.0104(9)
C21 0.107(2) 0.0671(15) 0.0562(13) 0.0039(11) 0.0445(14) -0.0066(14)
C22 0.0502(12) 0.0850(17) 0.0507(12) 0.0183(11) -0.0066(9) -0.0195(11)
C23 0.0274(7) 0.0262(7) 0.0513(9) 0.0077(6) 0.0113(7) 0.0012(6)
C24 0.0348(9) 0.0465(10) 0.0554(11) 0.0064(8) 0.0148(8) 0.0059(7)
C25 0.0430(11) 0.0550(12) 0.0711(14) 0.0140(10) 0.0277(10) 0.0126(9)
C26 0.0282(8) 0.0477(11) 0.0876(16) 0.0186(10) 0.0166(9) 0.0068(7)
C27 0.0320(9) 0.0483(11) 0.0747(14) 0.0085(10) 0.0030(9) 0.0017(8)
C28 0.0322(8) 0.0388(9) 0.0554(11) 0.0060(8) 0.0072(7) 0.0014(7)
C29 0.0283(7) 0.0298(7) 0.0381(8) 0.0005(6) 0.0053(6) 0.0018(6)
C30 0.0371(9) 0.0409(9) 0.0457(10) -0.0011(7) 0.0105(7) -0.0036(7)
C31 0.0522(11) 0.0574(12) 0.0466(10) -0.0045(9) 0.0178(9) -0.0023(9)
C32 0.0534(11) 0.0537(12) 0.0432(10) -0.0123(8) 0.0050(8) 0.0047(9)
C33 0.0553(11) 0.0340(9) 0.0506(11) -0.0042(8) 0.0000(9) -0.0033(8)
C34 0.0430(9) 0.0338(9) 0.0484(10) 0.0024(7) 0.0090(8) -0.0029(7)
C35 0.0303(8) 0.0363(8) 0.0423(9) 0.0047(7) 0.0141(6) 0.0085(6)
C36 0.0439(10) 0.0559(12) 0.0492(11) 0.0068(9) 0.0036(8) 0.0002(9)
C37 0.0491(12) 0.0907(18) 0.0515(12) 0.0102(12) 0.0007(9) 0.0077(11)
C38 0.0505(11) 0.0837(16) 0.0514(12) 0.0240(11) 0.0195(9) 0.0314(12)
C39 0.0710(14) 0.0501(12) 0.0676(14) 0.0229(10) 0.0373(12) 0.0213(11)
C40 0.0539(11) 0.0414(10) 0.0498(10) 0.0078(8) 0.0206(9) 0.0049(8)

_geom_special_details            
;
 All esds (except the esd in the dihedral angle between two l.s. planes)
 are estimated using the full covariance matrix.  The cell esds are taken
 into account individually in the estimation of esds in distances, angles
 and torsion angles; correlations between esds in cell parameters are only
 used when they are defined by crystal symmetry.  An approximate (isotropic)
 treatment of cell esds is used for estimating esds involving l.s. planes.
;
loop_
_geom_bond_atom_site_label_1
_geom_bond_atom_site_label_2
_geom_bond_distance
_geom_bond_site_symmetry_2
_geom_bond_publ_flag
Ge1 Cu1 2.3045(3) . ?
Ge1 C23 1.9807(16) . ?
Ge1 C29 1.9817(16) . ?
Ge1 C35 1.9922(17) . ?
Cu1 C1 1.9340(15) . ?
N1 C1 1.335(2) . ?
N1 C2 1.476(2) . ?
N1 C14 1.443(2) . ?
N2 C1 1.335(2) . ?
N2 C4 1.474(2) . ?
N2 C5 1.441(2) . ?
C2 H2A 0.9900 . ?
C2 H2B 0.9900 . ?
C2 C3 1.520(3) . ?
C3 H3A 0.9900 . ?
C3 H3B 0.9900 . ?
C3 C4 1.514(3) . ?
C4 H4A 0.9900 . ?
C4 H4B 0.9900 . ?
C5 C6 1.397(2) . ?
C5 C10 1.397(2) . ?
C6 C7 1.391(2) . ?
C6 C11 1.509(2) . ?
C7 H7 0.9500 . ?
C7 C8 1.384(3) . ?
C8 C9 1.389(3) . ?
C8 C12 1.506(2) . ?
C9 H9 0.9500 . ?
C9 C10 1.391(3) . ?
C10 C13 1.510(2) . ?
C11 H11A 0.9800 . ?
C11 H11B 0.9800 . ?
C11 H11C 0.9800 . ?
C12 H12A 0.9800 . ?
C12 H12B 0.9800 . ?
C12 H12C 0.9800 . ?
C13 H13A 0.9800 . ?
C13 H13B 0.9800 . ?
C13 H13C 0.9800 . ?
C14 C15 1.392(3) . ?
C14 C19 1.397(3) . ?
C15 C16 1.400(3) . ?
C15 C20 1.506(3) . ?
C16 H16 0.9500 . ?
C16 C17 1.383(3) . ?
C17 C18 1.379(3) . ?
C17 C21 1.513(3) . ?
C18 H18 0.9500 . ?
C18 C19 1.393(3) . ?
C19 C22 1.504(3) . ?
C20 H20A 0.9800 . ?
C20 H20B 0.9800 . ?
C20 H20C 0.9800 . ?
C21 H21A 0.9800 . ?
C21 H21B 0.9800 . ?
C21 H21C 0.9800 . ?
C22 H22A 0.9800 . ?
C22 H22B 0.9800 . ?
C22 H22C 0.9800 . ?
C23 C24 1.391(3) . ?
C23 C28 1.400(3) . ?
C24 H24 0.9500 . ?
C24 C25 1.398(3) . ?
C25 H25 0.9500 . ?
C25 C26 1.372(3) . ?
C26 H26 0.9500 . ?
C26 C27 1.386(3) . ?
C27 H27 0.9500 . ?
C27 C28 1.390(3) . ?
C28 H28 0.9500 . ?
C29 C30 1.391(2) . ?
C29 C34 1.394(2) . ?
C30 H30 0.9500 . ?
C30 C31 1.385(3) . ?
C31 H31 0.9500 . ?
C31 C32 1.374(3) . ?
C32 H32 0.9500 . ?
C32 C33 1.374(3) . ?
C33 H33 0.9500 . ?
C33 C34 1.386(3) . ?
C34 H34 0.9500 . ?
C35 C36 1.387(3) . ?
C35 C40 1.392(3) . ?
C36 H36 0.9500 . ?
C36 C37 1.393(3) . ?
C37 H37 0.9500 . ?
C37 C38 1.365(4) . ?
C38 H38 0.9500 . ?
C38 C39 1.375(4) . ?
C39 H39 0.9500 . ?
C39 C40 1.393(3) . ?
C40 H40 0.9500 . ?

loop_
_geom_angle_atom_site_label_1
_geom_angle_atom_site_label_2
_geom_angle_atom_site_label_3
_geom_angle
_geom_angle_site_symmetry_1
_geom_angle_site_symmetry_3
_geom_angle_publ_flag
C23 Ge1 Cu1 116.44(4) . . ?
C23 Ge1 C29 103.40(7) . . ?
C23 Ge1 C35 101.30(7) . . ?
C29 Ge1 Cu1 113.28(5) . . ?
C29 Ge1 C35 106.98(7) . . ?
C35 Ge1 Cu1 114.11(5) . . ?
C1 Cu1 Ge1 173.48(5) . . ?
C1 N1 C2 124.73(14) . . ?
C1 N1 C14 116.78(13) . . ?
C14 N1 C2 118.42(13) . . ?
C1 N2 C4 124.09(14) . . ?
C1 N2 C5 117.51(13) . . ?
C5 N2 C4 118.38(13) . . ?
N1 C1 Cu1 117.55(11) . . ?
N1 C1 N2 118.25(14) . . ?
N2 C1 Cu1 124.07(11) . . ?
N1 C2 H2A 109.9 . . ?
N1 C2 H2B 109.9 . . ?
N1 C2 C3 109.06(15) . . ?
H2A C2 H2B 108.3 . . ?
C3 C2 H2A 109.9 . . ?
C3 C2 H2B 109.9 . . ?
C2 C3 H3A 109.8 . . ?
C2 C3 H3B 109.8 . . ?
H3A C3 H3B 108.3 . . ?
C4 C3 C2 109.23(16) . . ?
C4 C3 H3A 109.8 . . ?
C4 C3 H3B 109.8 . . ?
N2 C4 C3 109.37(14) . . ?
N2 C4 H4A 109.8 . . ?
N2 C4 H4B 109.8 . . ?
C3 C4 H4A 109.8 . . ?
C3 C4 H4B 109.8 . . ?
H4A C4 H4B 108.2 . . ?
C6 C5 N2 119.48(15) . . ?
C6 C5 C10 121.46(15) . . ?
C10 C5 N2 119.04(14) . . ?
C5 C6 C11 121.77(15) . . ?
C7 C6 C5 117.95(15) . . ?
C7 C6 C11 120.27(15) . . ?
C6 C7 H7 118.9 . . ?
C8 C7 C6 122.19(15) . . ?
C8 C7 H7 118.9 . . ?
C7 C8 C9 118.41(16) . . ?
C7 C8 C12 120.71(17) . . ?
C9 C8 C12 120.88(17) . . ?
C8 C9 H9 119.2 . . ?
C8 C9 C10 121.66(17) . . ?
C10 C9 H9 119.2 . . ?
C5 C10 C13 121.30(16) . . ?
C9 C10 C5 118.32(15) . . ?
C9 C10 C13 120.34(16) . . ?
C6 C11 H11A 109.5 . . ?
C6 C11 H11B 109.5 . . ?
C6 C11 H11C 109.5 . . ?
H11A C11 H11B 109.5 . . ?
H11A C11 H11C 109.5 . . ?
H11B C11 H11C 109.5 . . ?
C8 C12 H12A 109.5 . . ?
C8 C12 H12B 109.5 . . ?
C8 C12 H12C 109.5 . . ?
H12A C12 H12B 109.5 . . ?
H12A C12 H12C 109.5 . . ?
H12B C12 H12C 109.5 . . ?
C10 C13 H13A 109.5 . . ?
C10 C13 H13B 109.5 . . ?
C10 C13 H13C 109.5 . . ?
H13A C13 H13B 109.5 . . ?
H13A C13 H13C 109.5 . . ?
H13B C13 H13C 109.5 . . ?
C15 C14 N1 120.24(16) . . ?
C15 C14 C19 121.71(16) . . ?
C19 C14 N1 117.99(16) . . ?
C14 C15 C16 117.78(18) . . ?
C14 C15 C20 121.54(17) . . ?
C16 C15 C20 120.52(19) . . ?
C15 C16 H16 119.1 . . ?
C17 C16 C15 121.89(19) . . ?
C17 C16 H16 119.1 . . ?
C16 C17 C21 121.4(2) . . ?
C18 C17 C16 118.66(18) . . ?
C18 C17 C21 119.9(2) . . ?
C17 C18 H18 119.0 . . ?
C17 C18 C19 121.90(19) . . ?
C19 C18 H18 119.0 . . ?
C14 C19 C22 120.97(17) . . ?
C18 C19 C14 118.02(18) . . ?
C18 C19 C22 120.91(18) . . ?
C15 C20 H20A 109.5 . . ?
C15 C20 H20B 109.5 . . ?
C15 C20 H20C 109.5 . . ?
H20A C20 H20B 109.5 . . ?
H20A C20 H20C 109.5 . . ?
H20B C20 H20C 109.5 . . ?
C17 C21 H21A 109.5 . . ?
C17 C21 H21B 109.5 . . ?
C17 C21 H21C 109.5 . . ?
H21A C21 H21B 109.5 . . ?
H21A C21 H21C 109.5 . . ?
H21B C21 H21C 109.5 . . ?
C19 C22 H22A 109.5 . . ?
C19 C22 H22B 109.5 . . ?
C19 C22 H22C 109.5 . . ?
H22A C22 H22B 109.5 . . ?
H22A C22 H22C 109.5 . . ?
H22B C22 H22C 109.5 . . ?
C24 C23 Ge1 120.06(14) . . ?
C24 C23 C28 117.53(16) . . ?
C28 C23 Ge1 122.26(13) . . ?
C23 C24 H24 119.4 . . ?
C23 C24 C25 121.2(2) . . ?
C25 C24 H24 119.4 . . ?
C24 C25 H25 119.9 . . ?
C26 C25 C24 120.2(2) . . ?
C26 C25 H25 119.9 . . ?
C25 C26 H26 120.1 . . ?
C25 C26 C27 119.83(18) . . ?
C27 C26 H26 120.1 . . ?
C26 C27 H27 120.0 . . ?
C26 C27 C28 120.0(2) . . ?
C28 C27 H27 120.0 . . ?
C23 C28 H28 119.4 . . ?
C27 C28 C23 121.23(19) . . ?
C27 C28 H28 119.4 . . ?
C30 C29 Ge1 118.46(12) . . ?
C30 C29 C34 116.99(16) . . ?
C34 C29 Ge1 124.55(13) . . ?
C29 C30 H30 119.2 . . ?
C31 C30 C29 121.60(17) . . ?
C31 C30 H30 119.2 . . ?
C30 C31 H31 120.0 . . ?
C32 C31 C30 120.06(19) . . ?
C32 C31 H31 120.0 . . ?
C31 C32 H32 120.1 . . ?
C33 C32 C31 119.79(19) . . ?
C33 C32 H32 120.1 . . ?
C32 C33 H33 120.0 . . ?
C32 C33 C34 120.00(18) . . ?
C34 C33 H33 120.0 . . ?
C29 C34 H34 119.3 . . ?
C33 C34 C29 121.50(18) . . ?
C33 C34 H34 119.3 . . ?
C36 C35 Ge1 119.14(14) . . ?
C36 C35 C40 116.60(17) . . ?
C40 C35 Ge1 124.12(14) . . ?
C35 C36 H36 119.1 . . ?
C35 C36 C37 121.9(2) . . ?
C37 C36 H36 119.1 . . ?
C36 C37 H37 119.8 . . ?
C38 C37 C36 120.3(2) . . ?
C38 C37 H37 119.8 . . ?
C37 C38 H38 120.3 . . ?
C37 C38 C39 119.4(2) . . ?
C39 C38 H38 120.3 . . ?
C38 C39 H39 119.8 . . ?
C38 C39 C40 120.3(2) . . ?
C40 C39 H39 119.8 . . ?
C35 C40 C39 121.5(2) . . ?
C35 C40 H40 119.2 . . ?
C39 C40 H40 119.2 . . ?

loop_
_geom_torsion_atom_site_label_1
_geom_torsion_atom_site_label_2
_geom_torsion_atom_site_label_3
_geom_torsion_atom_site_label_4
_geom_torsion
_geom_torsion_site_symmetry_1
_geom_torsion_site_symmetry_2
_geom_torsion_site_symmetry_3
_geom_torsion_site_symmetry_4
_geom_torsion_publ_flag
Ge1 C23 C24 C25 175.94(15) . . . . ?
Ge1 C23 C28 C27 -175.93(14) . . . . ?
Ge1 C29 C30 C31 177.86(15) . . . . ?
Ge1 C29 C34 C33 -177.85(14) . . . . ?
Ge1 C35 C36 C37 174.62(17) . . . . ?
Ge1 C35 C40 C39 -174.78(15) . . . . ?
N1 C2 C3 C4 52.2(2) . . . . ?
N1 C14 C15 C16 178.76(15) . . . . ?
N1 C14 C15 C20 3.5(3) . . . . ?
N1 C14 C19 C18 -179.43(16) . . . . ?
N1 C14 C19 C22 -3.1(3) . . . . ?
N2 C5 C6 C7 -177.67(14) . . . . ?
N2 C5 C6 C11 0.7(2) . . . . ?
N2 C5 C10 C9 178.12(14) . . . . ?
N2 C5 C10 C13 0.4(2) . . . . ?
C1 N1 C2 C3 -25.8(3) . . . . ?
C1 N1 C14 C15 -82.9(2) . . . . ?
C1 N1 C14 C19 94.35(19) . . . . ?
C1 N2 C4 C3 28.2(2) . . . . ?
C1 N2 C5 C6 79.05(19) . . . . ?
C1 N2 C5 C10 -99.46(18) . . . . ?
C2 N1 C1 Cu1 -177.58(14) . . . . ?
C2 N1 C1 N2 -1.6(3) . . . . ?
C2 N1 C14 C15 100.0(2) . . . . ?
C2 N1 C14 C19 -82.7(2) . . . . ?
C2 C3 C4 N2 -53.5(2) . . . . ?
C4 N2 C1 Cu1 176.07(13) . . . . ?
C4 N2 C1 N1 0.4(2) . . . . ?
C4 N2 C5 C6 -99.53(18) . . . . ?
C4 N2 C5 C10 81.96(19) . . . . ?
C5 N2 C1 Cu1 -2.4(2) . . . . ?
C5 N2 C1 N1 -178.10(14) . . . . ?
C5 N2 C4 C3 -153.28(16) . . . . ?
C5 C6 C7 C8 -0.7(2) . . . . ?
C6 C5 C10 C9 -0.4(2) . . . . ?
C6 C5 C10 C13 -178.06(16) . . . . ?
C6 C7 C8 C9 0.2(3) . . . . ?
C6 C7 C8 C12 -179.42(16) . . . . ?
C7 C8 C9 C10 0.3(3) . . . . ?
C8 C9 C10 C5 -0.2(3) . . . . ?
C8 C9 C10 C13 177.52(17) . . . . ?
C10 C5 C6 C7 0.8(2) . . . . ?
C10 C5 C6 C11 179.21(15) . . . . ?
C11 C6 C7 C8 -179.14(16) . . . . ?
C12 C8 C9 C10 179.89(17) . . . . ?
C14 N1 C1 Cu1 5.53(19) . . . . ?
C14 N1 C1 N2 -178.51(15) . . . . ?
C14 N1 C2 C3 151.04(16) . . . . ?
C14 C15 C16 C17 0.3(3) . . . . ?
C15 C14 C19 C18 -2.2(3) . . . . ?
C15 C14 C19 C22 174.16(19) . . . . ?
C15 C16 C17 C18 -1.4(3) . . . . ?
C15 C16 C17 C21 -178.99(19) . . . . ?
C16 C17 C18 C19 0.8(3) . . . . ?
C17 C18 C19 C14 1.0(3) . . . . ?
C17 C18 C19 C22 -175.4(2) . . . . ?
C19 C14 C15 C16 1.6(3) . . . . ?
C19 C14 C15 C20 -173.69(17) . . . . ?
C20 C15 C16 C17 175.58(18) . . . . ?
C21 C17 C18 C19 178.4(2) . . . . ?
C23 C24 C25 C26 -0.1(3) . . . . ?
C24 C23 C28 C27 -0.2(3) . . . . ?
C24 C25 C26 C27 0.2(3) . . . . ?
C25 C26 C27 C28 -0.3(3) . . . . ?
C26 C27 C28 C23 0.3(3) . . . . ?
C28 C23 C24 C25 0.1(3) . . . . ?
C29 C30 C31 C32 0.4(3) . . . . ?
C30 C29 C34 C33 2.3(3) . . . . ?
C30 C31 C32 C33 1.5(3) . . . . ?
C31 C32 C33 C34 -1.4(3) . . . . ?
C32 C33 C34 C29 -0.5(3) . . . . ?
C34 C29 C30 C31 -2.3(3) . . . . ?
C35 C36 C37 C38 0.5(4) . . . . ?
C36 C35 C40 C39 1.0(3) . . . . ?
C36 C37 C38 C39 0.7(3) . . . . ?
C37 C38 C39 C40 -1.1(3) . . . . ?
C38 C39 C40 C35 0.3(3) . . . . ?
C40 C35 C36 C37 -1.3(3) . . . . ?

_shelx_res_file                  
;
TITL s22djl08
    s22djl08.res
    created by SHELXL-2019/3 at 11:51:13 on 28-Nov-2023
CELL 1.54184 8.9616 19.7494 20.04 90 100.99 90
ZERR 4 0.0001 0.0001 0.0002 0 0.001 0
LATT 1
SYMM 0.5-X,0.5+Y,0.5-Z
SFAC C H Cu Ge N
UNIT 160 172 4 4 8

L.S. 20
PLAN  8
SIZE 0.07 0.17 0.25
TEMP -123
CONF
BOND $H
list 4
MORE -1
fmap 2
acta
REM <olex2.extras>
REM <HklSrc "%.\\s22djl08.hkl">
REM </olex2.extras>

WGHT    0.037200    1.429500
FVAR       0.32369
GE1   4    0.416117    0.273898    0.740313    11.00000    0.02608    0.02524 =
         0.03937    0.00238    0.01002   -0.00089
CU1   3    0.520071    0.379370    0.730805    11.00000    0.02971    0.02471 =
         0.03086    0.00036    0.00761   -0.00369
N1    5    0.579111    0.512351    0.778848    11.00000    0.04786    0.02804 =
         0.02928   -0.00241    0.00586   -0.00767
N2    5    0.631906    0.498981    0.672162    11.00000    0.03852    0.02962 =
         0.02760    0.00176    0.00371   -0.00892
C1    1    0.587197    0.472030    0.726195    11.00000    0.03218    0.02888 =
         0.02622    0.00069    0.00106   -0.00370
C2    1    0.619890    0.584850    0.782699    11.00000    0.07154    0.03077 =
         0.04219   -0.00661    0.01024   -0.01407
AFIX  23
H2A   2    0.663955    0.597264    0.830235    11.00000   -1.20000
H2B   2    0.527856    0.612725    0.767534    11.00000   -1.20000
AFIX   0
C3    1    0.734870    0.598230    0.737417    11.00000    0.06291    0.03383 =
         0.04605   -0.00142    0.00623   -0.01994
AFIX  23
H3A   2    0.753143    0.647517    0.734869    11.00000   -1.20000
H3B   2    0.832587    0.576003    0.756728    11.00000   -1.20000
AFIX   0
C4    1    0.674073    0.570660    0.667004    11.00000    0.05125    0.03269 =
         0.03845    0.00525    0.00632   -0.01270
AFIX  23
H4A   2    0.583966    0.597093    0.645277    11.00000   -1.20000
H4B   2    0.752583    0.574756    0.638535    11.00000   -1.20000
AFIX   0
C5    1    0.635412    0.455225    0.614925    11.00000    0.03717    0.03122 =
         0.02531    0.00355    0.00635   -0.00708
C6    1    0.500160    0.440248    0.569996    11.00000    0.03395    0.03618 =
         0.02739    0.00388    0.00691   -0.00604
C7    1    0.506896    0.395877    0.516761    11.00000    0.03757    0.04242 =
         0.02690    0.00136    0.00414   -0.00896
AFIX  43
H7    2    0.415649    0.384804    0.486097    11.00000   -1.20000
AFIX   0
C8    1    0.642129    0.367308    0.506966    11.00000    0.04628    0.04102 =
         0.02976    0.00162    0.01246   -0.00409
C9    1    0.774762    0.383706    0.552216    11.00000    0.03859    0.04583 =
         0.03688    0.00424    0.01232    0.00155
AFIX  43
H9    2    0.868331    0.364580    0.545882    11.00000   -1.20000
AFIX   0
C10   1    0.774054    0.427442    0.606592    11.00000    0.03509    0.04007 =
         0.03278    0.00653    0.00515   -0.00509
C11   1    0.349727    0.469348    0.579179    11.00000    0.03368    0.04687 =
         0.03687   -0.00062    0.00480   -0.00424
AFIX 137
H11A  2    0.304796    0.440058    0.609541    11.00000   -1.50000
H11B  2    0.280991    0.472155    0.534935    11.00000   -1.50000
H11C  2    0.365678    0.514735    0.599024    11.00000   -1.50000
AFIX   0
C12   1    0.645253    0.319951    0.448328    11.00000    0.05928    0.05734 =
         0.03786   -0.00768    0.01508   -0.00082
AFIX 137
H12A  2    0.549508    0.294671    0.438125    11.00000   -1.50000
H12B  2    0.730160    0.288208    0.460419    11.00000   -1.50000
H12C  2    0.658125    0.346164    0.408289    11.00000   -1.50000
AFIX   0
C13   1    0.919274    0.442026    0.656517    11.00000    0.03610    0.05153 =
         0.04918    0.00130   -0.00066   -0.00319
AFIX 137
H13A  2    0.943064    0.490390    0.655288    11.00000   -1.50000
H13B  2    1.002559    0.415583    0.644237    11.00000   -1.50000
H13C  2    0.906424    0.429568    0.702420    11.00000   -1.50000
AFIX   0
C14   1    0.534023    0.481213    0.837050    11.00000    0.05067    0.03014 =
         0.02711   -0.00697    0.00860   -0.00749
C15   1    0.380822    0.471260    0.838262    11.00000    0.04940    0.03746 =
         0.03920   -0.01014    0.01335    0.00154
C16   1    0.343795    0.439613    0.895440    11.00000    0.05381    0.04604 =
         0.05559   -0.01222    0.02780   -0.00383
AFIX  43
H16   2    0.239854    0.432194    0.897155    11.00000   -1.20000
AFIX   0
C17   1    0.454210    0.418825    0.949534    11.00000    0.07565    0.04339 =
         0.03877   -0.00562    0.02481   -0.00648
C18   1    0.604908    0.428452    0.945958    11.00000    0.06802    0.05122 =
         0.03039    0.00089    0.00554   -0.01048
AFIX  43
H18   2    0.681279    0.413776    0.982702    11.00000   -1.20000
AFIX   0
C19   1    0.648384    0.459083    0.890007    11.00000    0.05258    0.04575 =
         0.03091   -0.00235    0.00275   -0.01359
C20   1    0.258574    0.488739    0.778108    11.00000    0.04620    0.05938 =
         0.05650   -0.00940    0.00922    0.01043
AFIX 137
H20A  2    0.283851    0.531614    0.758287    11.00000   -1.50000
H20B  2    0.160952    0.493226    0.792924    11.00000   -1.50000
H20C  2    0.251386    0.452748    0.743978    11.00000   -1.50000
AFIX   0
C21   1    0.412735    0.383633    1.010557    11.00000    0.10676    0.06709 =
         0.05615    0.00389    0.04449   -0.00661
AFIX 137
H21A  2    0.414977    0.334486    1.004072    11.00000   -1.50000
H21B  2    0.310445    0.397486    1.015573    11.00000   -1.50000
H21C  2    0.485922    0.396136    1.051543    11.00000   -1.50000
AFIX   0
C22   1    0.813244    0.464323    0.884902    11.00000    0.05022    0.08502 =
         0.05066    0.01827   -0.00658   -0.01951
AFIX 137
H22A  2    0.833606    0.434457    0.848622    11.00000   -1.50000
H22B  2    0.876766    0.450751    0.928198    11.00000   -1.50000
H22C  2    0.836794    0.511177    0.874560    11.00000   -1.50000
AFIX   0
C23   1    0.194876    0.271013    0.739561    11.00000    0.02737    0.02621 =
         0.05132    0.00771    0.01135    0.00116
C24   1    0.140068    0.286915    0.798068    11.00000    0.03477    0.04649 =
         0.05543    0.00643    0.01482    0.00594
AFIX  43
H24   2    0.209964    0.296251    0.838971    11.00000   -1.20000
AFIX   0
C25   1   -0.015923    0.289422    0.797827    11.00000    0.04301    0.05501 =
         0.07107    0.01398    0.02768    0.01257
AFIX  43
H25   2   -0.051007    0.300293    0.838371    11.00000   -1.20000
AFIX   0
C26   1   -0.118463    0.276220    0.739176    11.00000    0.02818    0.04765 =
         0.08759    0.01863    0.01665    0.00683
AFIX  43
H26   2   -0.224453    0.278089    0.739029    11.00000   -1.20000
AFIX   0
C27   1   -0.067040    0.260153    0.680148    11.00000    0.03196    0.04828 =
         0.07474    0.00852    0.00298    0.00174
AFIX  43
H27   2   -0.137807    0.250778    0.639520    11.00000   -1.20000
AFIX   0
C28   1    0.088052    0.257751    0.680376    11.00000    0.03221    0.03881 =
         0.05541    0.00599    0.00717    0.00139
AFIX  43
H28   2    0.122190    0.246906    0.639601    11.00000   -1.20000
AFIX   0
C29   1    0.440808    0.211456    0.665773    11.00000    0.02832    0.02976 =
         0.03810    0.00047    0.00530    0.00183
C30   1    0.529445    0.232305    0.619664    11.00000    0.03711    0.04087 =
         0.04568   -0.00111    0.01053   -0.00356
AFIX  43
H30   2    0.573028    0.276312    0.623948    11.00000   -1.20000
AFIX   0
C31   1    0.555713    0.190480    0.567666    11.00000    0.05220    0.05741 =
         0.04660   -0.00446    0.01775   -0.00232
AFIX  43
H31   2    0.617278    0.205806    0.537015    11.00000   -1.20000
AFIX   0
C32   1    0.492817    0.126826    0.560355    11.00000    0.05343    0.05368 =
         0.04325   -0.01235    0.00502    0.00473
AFIX  43
H32   2    0.512700    0.097715    0.525334    11.00000   -1.20000
AFIX   0
C33   1    0.401081    0.105410    0.603851    11.00000    0.05529    0.03404 =
         0.05064   -0.00421    0.00001   -0.00331
AFIX  43
H33   2    0.355559    0.061824    0.598289    11.00000   -1.20000
AFIX   0
C34   1    0.374948    0.147402    0.655852    11.00000    0.04298    0.03384 =
         0.04840    0.00238    0.00905   -0.00286
AFIX  43
H34   2    0.310698    0.132183    0.685400    11.00000   -1.20000
AFIX   0
C35   1    0.498371    0.226566    0.827347    11.00000    0.03033    0.03625 =
         0.04227    0.00466    0.01405    0.00849
C36   1    0.604851    0.259299    0.876021    11.00000    0.04385    0.05594 =
         0.04917    0.00681    0.00356    0.00020
AFIX  43
H36   2    0.643085    0.302032    0.865424    11.00000   -1.20000
AFIX   0
C37   1    0.657282    0.231287    0.939979    11.00000    0.04905    0.09072 =
         0.05152    0.01015    0.00070    0.00767
AFIX  43
H37   2    0.729627    0.255153    0.972328    11.00000   -1.20000
AFIX   0
C38   1    0.605252    0.169736    0.956402    11.00000    0.05051    0.08367 =
         0.05144    0.02399    0.01949    0.03136
AFIX  43
H38   2    0.640113    0.150876    1.000210    11.00000   -1.20000
AFIX   0
C39   1    0.501904    0.135288    0.908940    11.00000    0.07098    0.05005 =
         0.06759    0.02295    0.03730    0.02128
AFIX  43
H39   2    0.466538    0.092047    0.919721    11.00000   -1.20000
AFIX   0
C40   1    0.448762    0.163476    0.845099    11.00000    0.05392    0.04143 =
         0.04984    0.00782    0.02056    0.00486
AFIX  43
H40   2    0.377032    0.139076    0.812955    11.00000   -1.20000
AFIX   0
HKLF 4


REM  s22djl08
REM wR2 = 0.0733, GooF = S = 1.082, Restrained GooF = 1.082 for all data
REM R1 = 0.0270 for 6585 Fo > 4sig(Fo) and 0.0284 for all 6896 data
REM 403 parameters refined using 0 restraints

END

WGHT      0.0372      1.4294

REM Highest difference peak  0.452,  deepest hole -0.227,  1-sigma level  0.045
Q1    1   0.3904  0.2266  0.7491  11.00000  0.05    0.45
Q2    1   0.4471  0.2412  0.7886  11.00000  0.05    0.37
Q3    1   0.5762  0.4392  0.7301  11.00000  0.05    0.27
Q4    1   0.3403  0.4788  0.8110  11.00000  0.05    0.27
Q5    1   0.5649  0.4413  0.5953  11.00000  0.05    0.26
Q6    1   0.2809  0.2703  0.7372  11.00000  0.05    0.26
Q7    1   0.5883  0.4633  0.8576  11.00000  0.05    0.26
Q8    1   0.7705  0.4038  0.5866  11.00000  0.05    0.26
;
_shelx_res_checksum              57648
_olex2_submission_special_instructions 'No special instructions were received'
####################################################################### 
# 
# This file contains crystal structure data downloaded from the 
# Cambridge Structural Database (CSD) hosted by the Cambridge 
# Crystallographic Data Centre (CCDC).
# 
# Full information about CCDC data access policies and citation 
# guidelines are available at http://www.ccdc.cam.ac.uk/access/V1 
# 
# Audit and citation data items may have been added by the CCDC. 
# Please retain this information to preserve the provenance of 
# this file and to allow appropriate attribution of the data. 
# 
#######################################################################

data_s22djl24
_database_code_depnum_ccdc_archive 'CCDC 2221291'
loop_
_audit_author_name
_audit_author_address
'Mary Mahon'
;University of Bath
United Kingdom
;
_audit_update_record             
;
2023-11-28 deposited with the CCDC.	2023-12-01 downloaded from the CCDC.
;
_audit_creation_date             2023-11-28
_audit_creation_method           
;
Olex2 1.5
(compiled 2023.08.24 svn.re1ec1418 for OlexSys, GUI svn.r6817)
;
_shelx_SHELXL_version_number     2019/3
_chemical_name_common            ?
_chemical_name_systematic        
;
 ?
;
_chemical_formula_moiety         'C40 H46 Cu N3 O'
_chemical_formula_sum            'C40 H46 Cu N3 O'
_chemical_formula_weight         648.34
_chemical_absolute_configuration ?
_chemical_melting_point          ?
loop_
_atom_type_symbol
_atom_type_description
_atom_type_scat_dispersion_real
_atom_type_scat_dispersion_imag
_atom_type_scat_source
C C 0.0181 0.0091 'International Tables Vol C Tables 4.2.6.8 and 6.1.1.4'
H H 0.0000 0.0000 'International Tables Vol C Tables 4.2.6.8 and 6.1.1.4'
Cu Cu -1.9646 0.5888 'International Tables Vol C Tables 4.2.6.8 and 6.1.1.4'
N N 0.0311 0.0180 'International Tables Vol C Tables 4.2.6.8 and 6.1.1.4'
O O 0.0492 0.0322 'International Tables Vol C Tables 4.2.6.8 and 6.1.1.4'

_shelx_space_group_comment       
;
The symmetry employed for this shelxl refinement is uniquely defined
by the following loop, which should always be used as a source of
symmetry information in preference to the above space-group names.
They are only intended as comments.
;
_space_group_crystal_system      orthorhombic
_space_group_IT_number           29
_space_group_name_H-M_alt        'P c a 21'
_space_group_name_Hall           'P 2c -2ac'
loop_
_space_group_symop_operation_xyz
'x, y, z'
'-x, -y, z+1/2'
'x+1/2, -y, z'
'-x+1/2, y, z+1/2'

_cell_length_a                   16.2264(3)
_cell_length_b                   10.8168(3)
_cell_length_c                   20.4792(7)
_cell_angle_alpha                90
_cell_angle_beta                 90
_cell_angle_gamma                90
_cell_volume                     3594.46(17)
_cell_formula_units_Z            4
_cell_measurement_reflns_used    6998
_cell_measurement_temperature    150.01(10)
_cell_measurement_theta_max      72.3990
_cell_measurement_theta_min      4.0720
_shelx_estimated_absorpt_T_max   0.968
_shelx_estimated_absorpt_T_min   0.888
_exptl_absorpt_coefficient_mu    1.104
_exptl_absorpt_correction_T_max  1.00000
_exptl_absorpt_correction_T_min  0.85567
_exptl_absorpt_correction_type   multi-scan
_exptl_absorpt_process_details   
;
CrysAlisPro 1.171.42.49 (Rigaku Oxford Diffraction, 2022)
Empirical absorption correction using spherical harmonics,
implemented in SCALE3 ABSPACK scaling algorithm.
;
_exptl_absorpt_special_details   ?
_exptl_crystal_colour            colourless
_exptl_crystal_colour_primary    colourless
_exptl_crystal_density_diffrn    1.198
_exptl_crystal_density_meas      ?
_exptl_crystal_density_method    ?
_exptl_crystal_description       plank
_exptl_crystal_F_000             1376
_exptl_crystal_size_max          0.11
_exptl_crystal_size_mid          0.08
_exptl_crystal_size_min          0.03
_exptl_special_details           
;
 ?
;
_exptl_transmission_factor_max   ?
_exptl_transmission_factor_min   ?
_diffrn_reflns_av_R_equivalents  0.0370
_diffrn_reflns_av_unetI/netI     0.0350
_diffrn_reflns_Laue_measured_fraction_full 0.999
_diffrn_reflns_Laue_measured_fraction_max 0.990
_diffrn_reflns_limit_h_max       20
_diffrn_reflns_limit_h_min       -12
_diffrn_reflns_limit_k_max       12
_diffrn_reflns_limit_k_min       -13
_diffrn_reflns_limit_l_max       23
_diffrn_reflns_limit_l_min       -25
_diffrn_reflns_number            23418
_diffrn_reflns_point_group_measured_fraction_full 0.979
_diffrn_reflns_point_group_measured_fraction_max 0.960
_diffrn_reflns_theta_full        67.684
_diffrn_reflns_theta_max         72.818
_diffrn_reflns_theta_min         4.087
_diffrn_ambient_temperature      150.15
_diffrn_detector_area_resol_mean 8.1150
_diffrn_detector_type            EosS2
_diffrn_measured_fraction_theta_full 0.999
_diffrn_measured_fraction_theta_max 0.990
_diffrn_measurement_device       'four-circle diffractometer'
_diffrn_measurement_device_type  'SuperNova, Dual, Cu at home/near, EosS2'
_diffrn_measurement_method       '\w scans'
_diffrn_radiation_type           CuK\a
_diffrn_radiation_wavelength     1.54184
_diffrn_source                   ?
_reflns_Friedel_coverage         0.881
_reflns_Friedel_fraction_full    0.957
_reflns_Friedel_fraction_max     0.927
_reflns_number_gt                5954
_reflns_number_total             6888
_reflns_special_details          
;
 Reflections were merged by SHELXL according to the crystal
 class for the calculation of statistics and refinement.
 
 _reflns_Friedel_fraction is defined as the number of unique
 Friedel pairs measured divided by the number that would be
 possible theoretically, ignoring centric projections and
 systematic absences.
;
_reflns_threshold_expression     'I > 2\s(I)'
_computing_cell_refinement       'CrysAlisPro 1.171.42.49 (Rigaku OD, 2022)'
_computing_data_collection       'CrysAlisPro 1.171.42.49 (Rigaku OD, 2022)'
_computing_data_reduction        'CrysAlisPro 1.171.42.49 (Rigaku OD, 2022)'
_computing_molecular_graphics    'Olex2 1.5 (Dolomanov et al., 2009)'
_computing_publication_material  'Olex2 1.5 (Dolomanov et al., 2009)'
_computing_structure_refinement  'SHELXL 2019/3 (Sheldrick, 2015)'
_computing_structure_solution    'SHELXT 2014/5 (Sheldrick, 2014)'
_refine_diff_density_max         0.701
_refine_diff_density_min         -0.363
_refine_diff_density_rms         0.055
_refine_ls_abs_structure_details 
;
 Flack x determined using 2354 quotients [(I+)-(I-)]/[(I+)+(I-)]
 (Parsons, Flack and Wagner, Acta Cryst. B69 (2013) 249-259).
;
_refine_ls_abs_structure_Flack   0.01(2)
_refine_ls_extinction_coef       .
_refine_ls_extinction_method     none
_refine_ls_goodness_of_fit_ref   1.045
_refine_ls_hydrogen_treatment    constr
_refine_ls_matrix_type           full
_refine_ls_number_parameters     421
_refine_ls_number_reflns         6888
_refine_ls_number_restraints     91
_refine_ls_R_factor_all          0.0615
_refine_ls_R_factor_gt           0.0522
_refine_ls_restrained_S_all      1.046
_refine_ls_shift/su_max          0.000
_refine_ls_shift/su_mean         0.000
_refine_ls_structure_factor_coef Fsqd
_refine_ls_weighting_details     
'w=1/[\s^2^(Fo^2^)+(0.0834P)^2^+1.1881P] where P=(Fo^2^+2Fc^2^)/3'
_refine_ls_weighting_scheme      calc
_refine_ls_wR_factor_gt          0.1377
_refine_ls_wR_factor_ref         0.1468
_refine_special_details          
;
C23 and C24 were treated for 50:50 disorder with the inclusion of 
appropriate distance and ADP restraints. There is evident smearing 
of the electron density in the region of the amide ligand, which 
may be indicative of some disorder or slight pendulous behaviour 
of this ligand. This is very evident in the bond precision in 
this region of the molecule wherein treatment of the phenyl 
ring based on C35 as a rigid hexagon was effected. The C34-C35 
bond distance is long relative to what one might expect for the 
sp2-hybridised C34 and imposition of a bond-distance restraint 
had little impact on same. 

Efforts to model any disorder of the 
amide were not credible (< 10% occupancy of any putative 
second component) and, therefore, abandoned. 

While this structure affords a chemical characterisation of the compound, 
no claims will be made with respect to the metrics withing the amide 
moiety for the aforementioned reasons.
;
_olex2_refinement_description    
;
1. Fixed Uiso
 At 1.2 times of:
  All C(H) groups, All C(H,H) groups
 At 1.5 times of:
  All C(H,H,H) groups
2. Restrained distances
 C24-C22 \\sim C24A-C22 \\sim C23A-C22 \\sim C23-C22
 with sigma of 0.005
3. Uiso/Uaniso restraints and constraints
C23 \\sim C24 \\sim C23A \\sim C24A: within 2A with sigma of 0.02 and sigma for
terminal atoms of 0.01 within 2A
O1 \\sim N3 \\sim C28 \\sim C29 \\sim C30 \\sim C31 \\sim C32 \\sim C33 \\sim
C34 \\sim C35 \\sim C40: within 2A with sigma of 0.02 and sigma for terminal
atoms of 0.01 within 2A
4. Others
 Fixed Sof: H22(0.5) H22A(0.5) C23(0.5) H23A(0.5) H23B(0.5) H23C(0.5) C24(0.5)
 H24A(0.5) H24B(0.5) H24C(0.5) C23A(0.5) H23D(0.5) H23E(0.5) H23F(0.5)
 C24A(0.5) H24D(0.5) H24E(0.5) H24F(0.5)
5.a Ternary CH refined with riding coordinates:
 C10(H10), C13(H13), C22(H22), C22(H22A), C25(H25)
5.b Me refined with riding coordinates:
 C24(H24A,H24B,H24C)
5.c Aromatic/amide H refined with riding coordinates:
 C2(H2), C3(H3), C6(H6), C7(H7), C8(H8), C18(H18), C19(H19), C20(H20),
 C29(H29), C30(H30), C31(H31), C32(H32), C33(H33), C40(H40), C39(H39), C38(H38),
  C37(H37), C36(H36)
5.d Fitted hexagon refined as free rotating group:
 C35(C40,C39,C38,C37,C36)
5.e Idealised Me refined as rotating group:
 C11(H11A,H11B,H11C), C12(H12A,H12B,H12C), C14(H14A,H14B,H14C), C15(H15A,H15B,
 H15C), C26(H26A,H26B,H26C), C27(H27A,H27B,H27C), C23(H23A,H23B,H23C),
 C23A(H23D,H23E,H23F), C24A(H24D,H24E,H24F)
;
_atom_sites_solution_hydrogens   geom
_atom_sites_solution_primary     ?
_atom_sites_solution_secondary   ?
loop_
_atom_site_label
_atom_site_type_symbol
_atom_site_fract_x
_atom_site_fract_y
_atom_site_fract_z
_atom_site_U_iso_or_equiv
_atom_site_adp_type
_atom_site_occupancy
_atom_site_site_symmetry_order
_atom_site_calc_flag
_atom_site_refinement_flags_posn
_atom_site_refinement_flags_adp
_atom_site_refinement_flags_occupancy
_atom_site_disorder_assembly
_atom_site_disorder_group
Cu1 Cu 0.39882(4) 0.61708(5) 0.49748(4) 0.0428(2) Uani 1 1 d . . . . .
O1 O 0.3719(3) 0.2595(4) 0.5422(3) 0.0728(13) Uani 1 1 d . U . . .
N1 N 0.4415(2) 0.8796(3) 0.51812(19) 0.0339(8) Uani 1 1 d . . . . .
N2 N 0.3246(2) 0.8535(4) 0.4729(2) 0.0386(9) Uani 1 1 d . . . . .
N3 N 0.3950(3) 0.4422(4) 0.4891(4) 0.0612(14) Uani 1 1 d . U . . .
C1 C 0.3898(2) 0.7904(4) 0.4958(3) 0.0337(8) Uani 1 1 d . . . . .
C2 C 0.4086(3) 0.9962(4) 0.5091(3) 0.0423(11) Uani 1 1 d . . . . .
H2 H 0.433247 1.072730 0.520645 0.051 Uiso 1 1 calc R U . . .
C3 C 0.3346(3) 0.9798(4) 0.4806(3) 0.0451(12) Uani 1 1 d . . . . .
H3 H 0.296724 1.042476 0.468289 0.054 Uiso 1 1 calc R U . . .
C5 C 0.1927(3) 0.7457(5) 0.4827(3) 0.0432(12) Uani 1 1 d . . . . .
C6 C 0.1269(3) 0.6864(6) 0.4523(3) 0.0527(13) Uani 1 1 d . . . . .
H6 H 0.084054 0.651456 0.477973 0.063 Uiso 1 1 calc R U . . .
C7 C 0.1233(3) 0.6779(7) 0.3851(3) 0.0594(15) Uani 1 1 d . . . . .
H7 H 0.077709 0.638009 0.365128 0.071 Uiso 1 1 calc R U . . .
C8 C 0.1851(3) 0.7265(7) 0.3467(3) 0.0575(14) Uani 1 1 d . . . . .
H8 H 0.182055 0.717833 0.300562 0.069 Uiso 1 1 calc R U . . .
C9 C 0.2525(3) 0.7887(6) 0.3747(3) 0.0494(12) Uani 1 1 d . . . . .
C10 C 0.1965(3) 0.7547(6) 0.5563(3) 0.0504(13) Uani 1 1 d . . . . .
H10 H 0.244753 0.807838 0.567839 0.061 Uiso 1 1 calc R U . . .
C11 C 0.2105(4) 0.6272(7) 0.5871(4) 0.0688(18) Uani 1 1 d . . . . .
H11A H 0.208847 0.634560 0.634817 0.103 Uiso 1 1 calc R U . . .
H11B H 0.264421 0.595341 0.573674 0.103 Uiso 1 1 calc R U . . .
H11C H 0.167222 0.570341 0.572621 0.103 Uiso 1 1 calc R U . . .
C12 C 0.1190(4) 0.8161(7) 0.5847(4) 0.0647(16) Uani 1 1 d . . . . .
H12A H 0.070327 0.767120 0.573017 0.097 Uiso 1 1 calc R U . . .
H12B H 0.113392 0.899706 0.566849 0.097 Uiso 1 1 calc R U . . .
H12C H 0.123728 0.820527 0.632351 0.097 Uiso 1 1 calc R U . . .
C13 C 0.3211(4) 0.8410(7) 0.3322(3) 0.0585(15) Uani 1 1 d . . . . .
H13 H 0.356337 0.893874 0.360930 0.070 Uiso 1 1 calc R U . . .
C14 C 0.3761(6) 0.7378(10) 0.3057(6) 0.101(3) Uani 1 1 d . . . . .
H14A H 0.344150 0.685846 0.275703 0.151 Uiso 1 1 calc R U . . .
H14B H 0.396413 0.687325 0.341969 0.151 Uiso 1 1 calc R U . . .
H14C H 0.422854 0.774138 0.282260 0.151 Uiso 1 1 calc R U . . .
C15 C 0.2880(5) 0.9238(9) 0.2779(4) 0.086(3) Uani 1 1 d . . . . .
H15A H 0.250646 0.876060 0.249957 0.129 Uiso 1 1 calc R U . . .
H15B H 0.333979 0.955126 0.251667 0.129 Uiso 1 1 calc R U . . .
H15C H 0.257950 0.993501 0.297130 0.129 Uiso 1 1 calc R U . . .
C16 C 0.5200(3) 0.8561(4) 0.5488(3) 0.0374(10) Uani 1 1 d . . . . .
C17 C 0.5261(3) 0.8757(5) 0.6163(3) 0.0439(11) Uani 1 1 d . . . . .
C18 C 0.6034(4) 0.8563(6) 0.6440(3) 0.0572(14) Uani 1 1 d . . . . .
H18 H 0.610561 0.868944 0.689543 0.069 Uiso 1 1 calc R U . . .
C19 C 0.6706(4) 0.8187(7) 0.6063(4) 0.0620(16) Uani 1 1 d . . . . .
H19 H 0.722836 0.806105 0.626179 0.074 Uiso 1 1 calc R U . . .
C20 C 0.6612(3) 0.8001(6) 0.5410(4) 0.0579(15) Uani 1 1 d . . . . .
H20 H 0.707002 0.772566 0.516024 0.070 Uiso 1 1 calc R U . . .
C21 C 0.5858(3) 0.8203(5) 0.5095(3) 0.0442(12) Uani 1 1 d . . . . .
C22 C 0.4518(4) 0.9116(6) 0.6568(3) 0.0563(14) Uani 1 1 d D . . . .
H22 H 0.400877 0.903709 0.629593 0.068 Uiso 0.5 1 calc R U P A 3
H22A H 0.416895 0.964793 0.628012 0.068 Uiso 0.5 1 calc R U P B 4
C25 C 0.5781(4) 0.8020(7) 0.4369(3) 0.0585(15) Uani 1 1 d . . . . .
H25 H 0.521117 0.827667 0.424279 0.070 Uiso 1 1 calc R U . . .
C26 C 0.5876(6) 0.6632(10) 0.4181(5) 0.089(3) Uani 1 1 d . . . . .
H26A H 0.576358 0.652782 0.371409 0.133 Uiso 1 1 calc R U . . .
H26B H 0.548531 0.613556 0.443459 0.133 Uiso 1 1 calc R U . . .
H26C H 0.643951 0.635900 0.427612 0.133 Uiso 1 1 calc R U . . .
C27 C 0.6372(7) 0.8779(11) 0.3963(4) 0.104(4) Uani 1 1 d . . . . .
H27A H 0.693364 0.867220 0.413082 0.156 Uiso 1 1 calc R U . . .
H27B H 0.621781 0.965331 0.398790 0.156 Uiso 1 1 calc R U . . .
H27C H 0.634907 0.850264 0.350783 0.156 Uiso 1 1 calc R U . . .
C28 C 0.3675(4) 0.3886(5) 0.4293(3) 0.0524(14) Uani 1 1 d . U . . .
C29 C 0.3117(4) 0.4546(6) 0.3911(4) 0.0612(16) Uani 1 1 d . U . . .
H29 H 0.289463 0.529998 0.407087 0.073 Uiso 1 1 calc R U . . .
C30 C 0.2884(4) 0.4118(7) 0.3305(4) 0.0694(17) Uani 1 1 d . U . . .
H30 H 0.250834 0.459085 0.305211 0.083 Uiso 1 1 calc R U . . .
C31 C 0.3181(5) 0.3029(9) 0.3058(4) 0.080(2) Uani 1 1 d . U . . .
H31 H 0.301126 0.273491 0.264269 0.096 Uiso 1 1 calc R U . . .
C32 C 0.3738(5) 0.2370(7) 0.3435(4) 0.075(2) Uani 1 1 d . U . . .
H32 H 0.394851 0.161058 0.327213 0.089 Uiso 1 1 calc R U . . .
C33 C 0.3990(4) 0.2771(6) 0.4023(4) 0.0585(15) Uani 1 1 d . U . . .
H33 H 0.438307 0.230260 0.426104 0.070 Uiso 1 1 calc R U . . .
C34 C 0.3961(4) 0.3660(5) 0.5399(4) 0.0612(17) Uani 1 1 d . U . . .
C35 C 0.4301(3) 0.4239(4) 0.60496(19) 0.0629(16) Uani 1 1 d G U . . .
C40 C 0.3955(3) 0.3801(5) 0.6626(3) 0.079(2) Uani 1 1 d G U . . .
H40 H 0.349045 0.326746 0.661092 0.094 Uiso 1 1 calc R U . . .
C39 C 0.4289(4) 0.4144(6) 0.72241(19) 0.113(4) Uani 1 1 d G . . . .
H39 H 0.405252 0.384504 0.761799 0.135 Uiso 1 1 calc R U . . .
C38 C 0.4969(4) 0.4925(6) 0.7246(2) 0.087(3) Uani 1 1 d G . . . .
H38 H 0.519682 0.515969 0.765490 0.104 Uiso 1 1 calc R U . . .
C37 C 0.5314(3) 0.5363(5) 0.6670(3) 0.079(2) Uani 1 1 d G . . . .
H37 H 0.577905 0.589680 0.668476 0.095 Uiso 1 1 calc R U . . .
C36 C 0.4981(3) 0.5020(4) 0.6072(2) 0.0663(17) Uani 1 1 d G . . . .
H36 H 0.521699 0.531924 0.567769 0.080 Uiso 1 1 calc R U . . .
C41 C 0.2545(3) 0.7948(5) 0.4423(3) 0.0396(10) Uani 1 1 d . . . . .
C23 C 0.4421(12) 0.8320(17) 0.7192(7) 0.085(4) Uani 0.5 1 d D U P C 3
H23A H 0.475202 0.756621 0.714931 0.127 Uiso 0.5 1 calc R U P C 3
H23B H 0.384031 0.809732 0.724996 0.127 Uiso 0.5 1 calc R U P C 3
H23C H 0.461029 0.879234 0.757196 0.127 Uiso 0.5 1 calc R U P C 3
C24 C 0.4590(11) 1.0463(11) 0.6823(8) 0.075(4) Uani 0.5 1 d D U P C 3
H24A H 0.410174 1.066841 0.708287 0.113 Uiso 0.5 1 calc R U P C 3
H24B H 0.508418 1.054067 0.709539 0.113 Uiso 0.5 1 calc R U P C 3
H24C H 0.463058 1.103170 0.645180 0.113 Uiso 0.5 1 calc R U P C 3
C23A C 0.4006(8) 0.7932(12) 0.6699(8) 0.076(4) Uani 0.5 1 d D U P C 4
H23D H 0.395692 0.745371 0.629428 0.115 Uiso 0.5 1 calc R U P C 4
H23E H 0.345485 0.816315 0.685285 0.115 Uiso 0.5 1 calc R U P C 4
H23F H 0.428103 0.742996 0.703222 0.115 Uiso 0.5 1 calc R U P C 4
C24A C 0.4750(12) 0.9927(19) 0.7160(7) 0.089(4) Uani 0.5 1 d D U P C 4
H24D H 0.514099 0.947967 0.743810 0.133 Uiso 0.5 1 calc R U P C 4
H24E H 0.425247 1.011993 0.741214 0.133 Uiso 0.5 1 calc R U P C 4
H24F H 0.500322 1.069617 0.700696 0.133 Uiso 0.5 1 calc R U P C 4

loop_
_atom_site_aniso_label
_atom_site_aniso_U_11
_atom_site_aniso_U_22
_atom_site_aniso_U_33
_atom_site_aniso_U_23
_atom_site_aniso_U_13
_atom_site_aniso_U_12
Cu1 0.0314(3) 0.0297(3) 0.0672(4) 0.0036(4) 0.0014(4) 0.0011(2)
O1 0.087(3) 0.036(2) 0.095(4) 0.005(2) -0.003(3) -0.001(2)
N1 0.0298(17) 0.0300(17) 0.042(2) 0.0027(14) -0.0011(14) -0.0018(13)
N2 0.0270(17) 0.0365(19) 0.052(2) 0.0033(16) -0.0034(15) 0.0021(14)
N3 0.043(2) 0.040(2) 0.101(4) -0.012(3) -0.001(3) 0.0020(17)
C1 0.0263(16) 0.0326(17) 0.042(2) 0.003(2) 0.003(2) -0.0006(14)
C2 0.044(2) 0.0315(19) 0.051(3) 0.004(2) -0.005(2) -0.0006(18)
C3 0.044(2) 0.034(2) 0.057(4) 0.0081(19) -0.004(2) 0.0071(18)
C5 0.0299(19) 0.046(2) 0.054(3) 0.005(2) -0.002(2) -0.0005(18)
C6 0.031(2) 0.059(3) 0.068(4) 0.007(3) 0.001(2) -0.005(2)
C7 0.036(3) 0.073(4) 0.068(4) 0.000(3) -0.015(3) -0.007(3)
C8 0.043(3) 0.079(4) 0.051(3) 0.003(3) -0.012(2) -0.001(3)
C9 0.034(2) 0.060(3) 0.054(3) 0.005(2) -0.003(2) -0.002(2)
C10 0.039(2) 0.061(3) 0.052(3) 0.006(3) 0.003(2) -0.001(2)
C11 0.059(4) 0.077(5) 0.070(4) 0.022(3) 0.015(3) 0.016(3)
C12 0.057(3) 0.073(4) 0.064(4) -0.003(3) 0.009(3) 0.005(3)
C13 0.048(3) 0.077(4) 0.051(3) 0.012(3) -0.002(2) -0.010(3)
C14 0.081(5) 0.110(8) 0.111(8) 0.031(6) 0.047(5) 0.019(5)
C15 0.065(4) 0.104(6) 0.089(6) 0.044(5) 0.005(4) -0.007(4)
C16 0.031(2) 0.033(2) 0.048(3) 0.0042(19) -0.0025(19) -0.0035(17)
C17 0.042(2) 0.040(3) 0.050(3) 0.006(2) -0.004(2) -0.0012(19)
C18 0.054(3) 0.067(4) 0.051(3) 0.007(3) -0.013(3) -0.003(3)
C19 0.042(3) 0.067(4) 0.076(4) 0.011(3) -0.015(3) 0.000(3)
C20 0.030(2) 0.061(3) 0.083(5) 0.002(3) 0.001(3) -0.002(2)
C21 0.032(2) 0.042(2) 0.059(4) 0.002(2) 0.002(2) -0.0070(17)
C22 0.059(3) 0.067(4) 0.042(3) 0.007(3) 0.004(2) 0.010(3)
C25 0.041(3) 0.078(4) 0.056(4) -0.008(3) 0.013(2) -0.011(3)
C26 0.081(5) 0.099(6) 0.087(6) -0.029(5) 0.020(4) -0.009(5)
C27 0.102(7) 0.144(10) 0.067(5) 0.007(5) 0.010(5) -0.057(7)
C28 0.039(3) 0.045(3) 0.073(4) -0.011(3) 0.010(3) -0.006(2)
C29 0.047(3) 0.047(3) 0.090(5) -0.015(3) -0.001(3) -0.001(2)
C30 0.057(3) 0.074(4) 0.077(5) 0.005(4) -0.004(3) -0.009(3)
C31 0.079(5) 0.093(6) 0.068(5) -0.023(4) 0.015(4) -0.016(4)
C32 0.071(4) 0.065(4) 0.088(5) -0.024(4) 0.022(4) -0.007(3)
C33 0.055(3) 0.050(3) 0.070(4) -0.005(3) 0.019(3) -0.002(2)
C34 0.049(3) 0.026(2) 0.109(5) 0.010(3) -0.004(3) 0.009(2)
C35 0.051(3) 0.060(4) 0.077(4) 0.006(3) -0.002(3) 0.020(3)
C40 0.068(4) 0.096(6) 0.073(5) 0.003(4) 0.008(4) -0.011(4)
C39 0.109(8) 0.163(11) 0.066(6) 0.022(6) 0.017(5) 0.019(7)
C38 0.078(5) 0.090(6) 0.092(6) -0.019(5) -0.024(5) 0.019(4)
C37 0.067(4) 0.069(5) 0.100(6) -0.009(4) -0.014(4) 0.013(3)
C36 0.059(3) 0.057(3) 0.083(4) 0.012(3) 0.001(3) 0.015(3)
C41 0.026(2) 0.041(2) 0.052(3) 0.005(2) -0.0060(18) 0.0016(17)
C23 0.085(8) 0.098(9) 0.072(8) 0.021(7) 0.032(6) 0.020(7)
C24 0.078(8) 0.088(10) 0.059(8) -0.028(7) 0.012(7) -0.011(8)
C23A 0.063(8) 0.095(10) 0.072(8) 0.010(7) 0.038(6) 0.014(7)
C24A 0.091(8) 0.113(10) 0.063(8) -0.020(8) 0.006(7) 0.008(8)

_geom_special_details            
;
 All esds (except the esd in the dihedral angle between two l.s. planes)
 are estimated using the full covariance matrix.  The cell esds are taken
 into account individually in the estimation of esds in distances, angles
 and torsion angles; correlations between esds in cell parameters are only
 used when they are defined by crystal symmetry.  An approximate (isotropic)
 treatment of cell esds is used for estimating esds involving l.s. planes.
;
loop_
_geom_bond_atom_site_label_1
_geom_bond_atom_site_label_2
_geom_bond_distance
_geom_bond_site_symmetry_2
_geom_bond_publ_flag
Cu1 N3 1.901(5) . ?
Cu1 C1 1.880(4) . ?
O1 C34 1.218(8) . ?
N1 C1 1.358(6) . ?
N1 C2 1.382(6) . ?
N1 C16 1.443(6) . ?
N2 C1 1.343(6) . ?
N2 C3 1.384(6) . ?
N2 C41 1.446(6) . ?
N3 C28 1.424(9) . ?
N3 C34 1.328(10) . ?
C2 H2 0.9500 . ?
C2 C3 1.345(7) . ?
C3 H3 0.9500 . ?
C5 C6 1.394(7) . ?
C5 C10 1.512(8) . ?
C5 C41 1.405(7) . ?
C6 H6 0.9500 . ?
C6 C7 1.379(9) . ?
C7 H7 0.9500 . ?
C7 C8 1.379(9) . ?
C8 H8 0.9500 . ?
C8 C9 1.408(8) . ?
C9 C13 1.522(8) . ?
C9 C41 1.385(8) . ?
C10 H10 1.0000 . ?
C10 C11 1.533(9) . ?
C10 C12 1.536(8) . ?
C11 H11A 0.9800 . ?
C11 H11B 0.9800 . ?
C11 H11C 0.9800 . ?
C12 H12A 0.9800 . ?
C12 H12B 0.9800 . ?
C12 H12C 0.9800 . ?
C13 H13 1.0000 . ?
C13 C14 1.528(12) . ?
C13 C15 1.527(10) . ?
C14 H14A 0.9800 . ?
C14 H14B 0.9800 . ?
C14 H14C 0.9800 . ?
C15 H15A 0.9800 . ?
C15 H15B 0.9800 . ?
C15 H15C 0.9800 . ?
C16 C17 1.402(8) . ?
C16 C21 1.391(7) . ?
C17 C18 1.392(8) . ?
C17 C22 1.515(8) . ?
C18 H18 0.9500 . ?
C18 C19 1.397(10) . ?
C19 H19 0.9500 . ?
C19 C20 1.361(10) . ?
C20 H20 0.9500 . ?
C20 C21 1.399(8) . ?
C21 C25 1.506(9) . ?
C22 H22 1.0000 . ?
C22 H22A 1.0000 . ?
C22 C23 1.548(9) . ?
C22 C24 1.553(9) . ?
C22 C23A 1.550(9) . ?
C22 C24A 1.543(9) . ?
C25 H25 1.0000 . ?
C25 C26 1.558(12) . ?
C25 C27 1.511(10) . ?
C26 H26A 0.9800 . ?
C26 H26B 0.9800 . ?
C26 H26C 0.9800 . ?
C27 H27A 0.9800 . ?
C27 H27B 0.9800 . ?
C27 H27C 0.9800 . ?
C28 C29 1.393(10) . ?
C28 C33 1.423(8) . ?
C29 H29 0.9500 . ?
C29 C30 1.377(10) . ?
C30 H30 0.9500 . ?
C30 C31 1.370(12) . ?
C31 H31 0.9500 . ?
C31 C32 1.385(12) . ?
C32 H32 0.9500 . ?
C32 C33 1.343(11) . ?
C33 H33 0.9500 . ?
C34 C35 1.573(9) . ?
C35 C40 1.3900 . ?
C35 C36 1.3900 . ?
C40 H40 0.9500 . ?
C40 C39 1.3900 . ?
C39 H39 0.9500 . ?
C39 C38 1.3900 . ?
C38 H38 0.9500 . ?
C38 C37 1.3900 . ?
C37 H37 0.9500 . ?
C37 C36 1.3900 . ?
C36 H36 0.9500 . ?
C23 H23A 0.9800 . ?
C23 H23B 0.9800 . ?
C23 H23C 0.9800 . ?
C24 H24A 0.9800 . ?
C24 H24B 0.9800 . ?
C24 H24C 0.9800 . ?
C23A H23D 0.9800 . ?
C23A H23E 0.9800 . ?
C23A H23F 0.9800 . ?
C24A H24D 0.9800 . ?
C24A H24E 0.9800 . ?
C24A H24F 0.9800 . ?

loop_
_geom_angle_atom_site_label_1
_geom_angle_atom_site_label_2
_geom_angle_atom_site_label_3
_geom_angle
_geom_angle_site_symmetry_1
_geom_angle_site_symmetry_3
_geom_angle_publ_flag
C1 Cu1 N3 171.1(3) . . ?
C1 N1 C2 111.4(4) . . ?
C1 N1 C16 124.5(4) . . ?
C2 N1 C16 124.1(4) . . ?
C1 N2 C3 111.7(4) . . ?
C1 N2 C41 123.2(4) . . ?
C3 N2 C41 125.1(4) . . ?
C28 N3 Cu1 119.5(5) . . ?
C34 N3 Cu1 123.1(6) . . ?
C34 N3 C28 115.1(5) . . ?
N1 C1 Cu1 130.8(3) . . ?
N2 C1 Cu1 125.1(3) . . ?
N2 C1 N1 104.0(4) . . ?
N1 C2 H2 126.8 . . ?
C3 C2 N1 106.4(4) . . ?
C3 C2 H2 126.8 . . ?
N2 C3 H3 126.7 . . ?
C2 C3 N2 106.5(4) . . ?
C2 C3 H3 126.7 . . ?
C6 C5 C10 120.4(5) . . ?
C6 C5 C41 117.2(5) . . ?
C41 C5 C10 122.3(4) . . ?
C5 C6 H6 119.7 . . ?
C7 C6 C5 120.6(5) . . ?
C7 C6 H6 119.7 . . ?
C6 C7 H7 119.5 . . ?
C6 C7 C8 121.0(5) . . ?
C8 C7 H7 119.5 . . ?
C7 C8 H8 119.5 . . ?
C7 C8 C9 120.9(6) . . ?
C9 C8 H8 119.5 . . ?
C8 C9 C13 120.8(6) . . ?
C41 C9 C8 116.6(5) . . ?
C41 C9 C13 122.5(5) . . ?
C5 C10 H10 107.7 . . ?
C5 C10 C11 111.0(6) . . ?
C5 C10 C12 111.8(5) . . ?
C11 C10 H10 107.7 . . ?
C11 C10 C12 110.8(5) . . ?
C12 C10 H10 107.7 . . ?
C10 C11 H11A 109.5 . . ?
C10 C11 H11B 109.5 . . ?
C10 C11 H11C 109.5 . . ?
H11A C11 H11B 109.5 . . ?
H11A C11 H11C 109.5 . . ?
H11B C11 H11C 109.5 . . ?
C10 C12 H12A 109.5 . . ?
C10 C12 H12B 109.5 . . ?
C10 C12 H12C 109.5 . . ?
H12A C12 H12B 109.5 . . ?
H12A C12 H12C 109.5 . . ?
H12B C12 H12C 109.5 . . ?
C9 C13 H13 107.1 . . ?
C9 C13 C14 111.1(6) . . ?
C9 C13 C15 112.2(5) . . ?
C14 C13 H13 107.1 . . ?
C15 C13 H13 107.1 . . ?
C15 C13 C14 112.0(7) . . ?
C13 C14 H14A 109.5 . . ?
C13 C14 H14B 109.5 . . ?
C13 C14 H14C 109.5 . . ?
H14A C14 H14B 109.5 . . ?
H14A C14 H14C 109.5 . . ?
H14B C14 H14C 109.5 . . ?
C13 C15 H15A 109.5 . . ?
C13 C15 H15B 109.5 . . ?
C13 C15 H15C 109.5 . . ?
H15A C15 H15B 109.5 . . ?
H15A C15 H15C 109.5 . . ?
H15B C15 H15C 109.5 . . ?
C17 C16 N1 117.7(4) . . ?
C21 C16 N1 118.3(5) . . ?
C21 C16 C17 123.9(5) . . ?
C16 C17 C22 121.5(5) . . ?
C18 C17 C16 116.3(5) . . ?
C18 C17 C22 122.2(5) . . ?
C17 C18 H18 119.3 . . ?
C17 C18 C19 121.5(6) . . ?
C19 C18 H18 119.3 . . ?
C18 C19 H19 120.1 . . ?
C20 C19 C18 119.9(5) . . ?
C20 C19 H19 120.1 . . ?
C19 C20 H20 119.1 . . ?
C19 C20 C21 121.8(6) . . ?
C21 C20 H20 119.1 . . ?
C16 C21 C20 116.6(6) . . ?
C16 C21 C25 123.0(5) . . ?
C20 C21 C25 120.4(5) . . ?
C17 C22 H22 109.3 . . ?
C17 C22 H22A 105.9 . . ?
C17 C22 C23 113.0(7) . . ?
C17 C22 C24 111.4(7) . . ?
C17 C22 C23A 108.0(6) . . ?
C17 C22 C24A 112.4(9) . . ?
C23 C22 H22 109.3 . . ?
C23 C22 C24 104.6(11) . . ?
C24 C22 H22 109.3 . . ?
C23A C22 H22A 105.9 . . ?
C24A C22 H22A 105.9 . . ?
C24A C22 C23A 117.7(11) . . ?
C21 C25 H25 107.1 . . ?
C21 C25 C26 111.2(6) . . ?
C21 C25 C27 114.8(6) . . ?
C26 C25 H25 107.1 . . ?
C27 C25 H25 107.1 . . ?
C27 C25 C26 109.0(7) . . ?
C25 C26 H26A 109.5 . . ?
C25 C26 H26B 109.5 . . ?
C25 C26 H26C 109.5 . . ?
H26A C26 H26B 109.5 . . ?
H26A C26 H26C 109.5 . . ?
H26B C26 H26C 109.5 . . ?
C25 C27 H27A 109.5 . . ?
C25 C27 H27B 109.5 . . ?
C25 C27 H27C 109.5 . . ?
H27A C27 H27B 109.5 . . ?
H27A C27 H27C 109.5 . . ?
H27B C27 H27C 109.5 . . ?
C29 C28 N3 118.5(5) . . ?
C29 C28 C33 116.6(6) . . ?
C33 C28 N3 124.6(6) . . ?
C28 C29 H29 119.6 . . ?
C30 C29 C28 120.8(6) . . ?
C30 C29 H29 119.6 . . ?
C29 C30 H30 119.2 . . ?
C31 C30 C29 121.7(7) . . ?
C31 C30 H30 119.2 . . ?
C30 C31 H31 121.1 . . ?
C30 C31 C32 117.8(7) . . ?
C32 C31 H31 121.1 . . ?
C31 C32 H32 119.0 . . ?
C33 C32 C31 122.1(7) . . ?
C33 C32 H32 119.0 . . ?
C28 C33 H33 119.5 . . ?
C32 C33 C28 120.9(7) . . ?
C32 C33 H33 119.5 . . ?
O1 C34 N3 127.8(8) . . ?
O1 C34 C35 117.2(7) . . ?
N3 C34 C35 114.9(5) . . ?
C40 C35 C34 116.3(4) . . ?
C40 C35 C36 120.0 . . ?
C36 C35 C34 123.2(4) . . ?
C35 C40 H40 120.0 . . ?
C35 C40 C39 120.0 . . ?
C39 C40 H40 120.0 . . ?
C40 C39 H39 120.0 . . ?
C40 C39 C38 120.0 . . ?
C38 C39 H39 120.0 . . ?
C39 C38 H38 120.0 . . ?
C37 C38 C39 120.0 . . ?
C37 C38 H38 120.0 . . ?
C38 C37 H37 120.0 . . ?
C38 C37 C36 120.0 . . ?
C36 C37 H37 120.0 . . ?
C35 C36 H36 120.0 . . ?
C37 C36 C35 120.0 . . ?
C37 C36 H36 120.0 . . ?
C5 C41 N2 118.2(5) . . ?
C9 C41 N2 118.2(4) . . ?
C9 C41 C5 123.7(5) . . ?
C22 C23 H23A 109.5 . . ?
C22 C23 H23B 109.5 . . ?
C22 C23 H23C 109.5 . . ?
H23A C23 H23B 109.5 . . ?
H23A C23 H23C 109.5 . . ?
H23B C23 H23C 109.5 . . ?
C22 C24 H24A 109.5 . . ?
C22 C24 H24B 109.5 . . ?
C22 C24 H24C 109.5 . . ?
H24A C24 H24B 109.5 . . ?
H24A C24 H24C 109.5 . . ?
H24B C24 H24C 109.5 . . ?
C22 C23A H23D 109.5 . . ?
C22 C23A H23E 109.5 . . ?
C22 C23A H23F 109.5 . . ?
H23D C23A H23E 109.5 . . ?
H23D C23A H23F 109.5 . . ?
H23E C23A H23F 109.5 . . ?
C22 C24A H24D 109.5 . . ?
C22 C24A H24E 109.5 . . ?
C22 C24A H24F 109.5 . . ?
H24D C24A H24E 109.5 . . ?
H24D C24A H24F 109.5 . . ?
H24E C24A H24F 109.5 . . ?

loop_
_geom_torsion_atom_site_label_1
_geom_torsion_atom_site_label_2
_geom_torsion_atom_site_label_3
_geom_torsion_atom_site_label_4
_geom_torsion
_geom_torsion_site_symmetry_1
_geom_torsion_site_symmetry_2
_geom_torsion_site_symmetry_3
_geom_torsion_site_symmetry_4
_geom_torsion_publ_flag
Cu1 N3 C28 C29 -28.4(7) . . . . ?
Cu1 N3 C28 C33 145.2(5) . . . . ?
Cu1 N3 C34 O1 158.0(6) . . . . ?
Cu1 N3 C34 C35 -19.5(7) . . . . ?
O1 C34 C35 C40 -30.4(7) . . . . ?
O1 C34 C35 C36 141.1(5) . . . . ?
N1 C2 C3 N2 -0.2(6) . . . . ?
N1 C16 C17 C18 -177.9(5) . . . . ?
N1 C16 C17 C22 4.2(7) . . . . ?
N1 C16 C21 C20 179.2(4) . . . . ?
N1 C16 C21 C25 -1.5(7) . . . . ?
N3 C28 C29 C30 174.6(6) . . . . ?
N3 C28 C33 C32 -175.4(6) . . . . ?
N3 C34 C35 C40 147.3(5) . . . . ?
N3 C34 C35 C36 -41.1(7) . . . . ?
C1 N1 C2 C3 0.1(6) . . . . ?
C1 N1 C16 C17 -107.4(6) . . . . ?
C1 N1 C16 C21 75.0(6) . . . . ?
C1 N2 C3 C2 0.3(6) . . . . ?
C1 N2 C41 C5 82.6(6) . . . . ?
C1 N2 C41 C9 -96.6(7) . . . . ?
C2 N1 C1 Cu1 -177.5(4) . . . . ?
C2 N1 C1 N2 0.0(6) . . . . ?
C2 N1 C16 C17 71.0(6) . . . . ?
C2 N1 C16 C21 -106.5(5) . . . . ?
C3 N2 C1 Cu1 177.5(4) . . . . ?
C3 N2 C1 N1 -0.2(6) . . . . ?
C3 N2 C41 C5 -99.4(6) . . . . ?
C3 N2 C41 C9 81.4(7) . . . . ?
C5 C6 C7 C8 0.7(10) . . . . ?
C6 C5 C10 C11 68.3(7) . . . . ?
C6 C5 C10 C12 -56.0(7) . . . . ?
C6 C5 C41 N2 -178.2(5) . . . . ?
C6 C5 C41 C9 1.0(8) . . . . ?
C6 C7 C8 C9 -1.5(11) . . . . ?
C7 C8 C9 C13 179.3(6) . . . . ?
C7 C8 C9 C41 1.9(9) . . . . ?
C8 C9 C13 C14 -73.7(9) . . . . ?
C8 C9 C13 C15 52.5(10) . . . . ?
C8 C9 C41 N2 177.5(5) . . . . ?
C8 C9 C41 C5 -1.7(8) . . . . ?
C10 C5 C6 C7 -179.9(6) . . . . ?
C10 C5 C41 N2 1.3(7) . . . . ?
C10 C5 C41 C9 -179.6(5) . . . . ?
C13 C9 C41 N2 0.2(8) . . . . ?
C13 C9 C41 C5 -179.0(5) . . . . ?
C16 N1 C1 Cu1 1.1(8) . . . . ?
C16 N1 C1 N2 178.7(4) . . . . ?
C16 N1 C2 C3 -178.5(5) . . . . ?
C16 C17 C18 C19 -0.4(9) . . . . ?
C16 C17 C22 C23 131.4(11) . . . . ?
C16 C17 C22 C24 -111.2(9) . . . . ?
C16 C17 C22 C23A 79.0(9) . . . . ?
C16 C17 C22 C24A -149.4(11) . . . . ?
C16 C21 C25 C26 -111.7(6) . . . . ?
C16 C21 C25 C27 123.9(8) . . . . ?
C17 C16 C21 C20 1.8(7) . . . . ?
C17 C16 C21 C25 -178.9(5) . . . . ?
C17 C18 C19 C20 -0.1(11) . . . . ?
C18 C17 C22 C23 -46.5(12) . . . . ?
C18 C17 C22 C24 70.9(10) . . . . ?
C18 C17 C22 C23A -98.8(9) . . . . ?
C18 C17 C22 C24A 32.8(12) . . . . ?
C18 C19 C20 C21 1.5(10) . . . . ?
C19 C20 C21 C16 -2.3(9) . . . . ?
C19 C20 C21 C25 178.4(6) . . . . ?
C20 C21 C25 C26 67.6(7) . . . . ?
C20 C21 C25 C27 -56.8(10) . . . . ?
C21 C16 C17 C18 -0.5(7) . . . . ?
C21 C16 C17 C22 -178.4(5) . . . . ?
C22 C17 C18 C19 177.5(6) . . . . ?
C28 N3 C34 O1 -5.0(10) . . . . ?
C28 N3 C34 C35 177.5(4) . . . . ?
C28 C29 C30 C31 0.8(11) . . . . ?
C29 C28 C33 C32 -1.7(9) . . . . ?
C29 C30 C31 C32 -0.9(12) . . . . ?
C30 C31 C32 C33 -0.3(12) . . . . ?
C31 C32 C33 C28 1.6(11) . . . . ?
C33 C28 C29 C30 0.5(9) . . . . ?
C34 N3 C28 C29 135.2(6) . . . . ?
C34 N3 C28 C33 -51.2(8) . . . . ?
C34 C35 C40 C39 171.8(4) . . . . ?
C34 C35 C36 C37 -171.2(4) . . . . ?
C35 C40 C39 C38 0.0 . . . . ?
C40 C35 C36 C37 0.0 . . . . ?
C40 C39 C38 C37 0.0 . . . . ?
C39 C38 C37 C36 0.0 . . . . ?
C38 C37 C36 C35 0.0 . . . . ?
C36 C35 C40 C39 0.0 . . . . ?
C41 N2 C1 Cu1 -4.2(8) . . . . ?
C41 N2 C1 N1 178.1(4) . . . . ?
C41 N2 C3 C2 -177.9(5) . . . . ?
C41 C5 C6 C7 -0.4(9) . . . . ?
C41 C5 C10 C11 -111.2(6) . . . . ?
C41 C5 C10 C12 124.6(6) . . . . ?
C41 C9 C13 C14 103.5(8) . . . . ?
C41 C9 C13 C15 -130.3(7) . . . . ?

_shelx_res_file                  
;
TITL s22djl24
    s22djl24.res
    created by SHELXL-2019/3 at 12:07:34 on 28-Nov-2023
CELL 1.54184 16.2264 10.8168 20.4792 90 90 90
ZERR 4 0.0003 0.0003 0.0007 0 0 0
LATT -1
SYMM -X,-Y,0.5+Z
SYMM 0.5+X,-Y,+Z
SYMM 0.5-X,+Y,0.5+Z
SFAC C H Cu N O
UNIT 160 184 4 12 4
SADI 0.005 C24 C22 C24A C22 C23A C22 C23 C22
SIMU 0.02 0.01 2 C23 > C24A
SIMU 0.02 0.01 2 O1 N3 C28 > C40

L.S. 17
PLAN  10
SIZE 0.03 0.08 0.11
TEMP -123
CONF
BOND $H
list 4
more -3
fmap 2
acta
OMIT 17 6 -1
OMIT 17 6 1
OMIT 19 2 0
REM <olex2.extras>
REM <HklSrc "%.\\s22djl24.hkl">
REM </olex2.extras>

WGHT    0.083400    1.188100
FVAR       0.32431
CU1   3    0.398820    0.617085    0.497479    11.00000    0.03142    0.02971 =
         0.06716    0.00360    0.00139    0.00109
O1    5    0.371937    0.259474    0.542180    11.00000    0.08719    0.03635 =
         0.09475    0.00532   -0.00261   -0.00094
N1    4    0.441504    0.879592    0.518124    11.00000    0.02981    0.02995 =
         0.04200    0.00266   -0.00114   -0.00181
N2    4    0.324640    0.853514    0.472888    11.00000    0.02703    0.03652 =
         0.05215    0.00330   -0.00338    0.00206
N3    4    0.394956    0.442205    0.489051    11.00000    0.04316    0.03961 =
         0.10068   -0.01227   -0.00121    0.00204
C1    1    0.389773    0.790364    0.495817    11.00000    0.02635    0.03256 =
         0.04228    0.00317    0.00262   -0.00060
C2    1    0.408566    0.996162    0.509073    11.00000    0.04421    0.03152 =
         0.05119    0.00432   -0.00534   -0.00062
AFIX  43
H2    2    0.433247    1.072730    0.520645    11.00000   -1.20000
AFIX   0
C3    1    0.334627    0.979751    0.480631    11.00000    0.04438    0.03414 =
         0.05686    0.00805   -0.00432    0.00713
AFIX  43
H3    2    0.296724    1.042476    0.468289    11.00000   -1.20000
AFIX   0
C5    1    0.192719    0.745695    0.482704    11.00000    0.02990    0.04578 =
         0.05406    0.00541   -0.00244   -0.00046
C6    1    0.126870    0.686362    0.452261    11.00000    0.03145    0.05912 =
         0.06752    0.00685    0.00140   -0.00517
AFIX  43
H6    2    0.084054    0.651456    0.477973    11.00000   -1.20000
AFIX   0
C7    1    0.123341    0.677897    0.385147    11.00000    0.03641    0.07345 =
         0.06826   -0.00042   -0.01502   -0.00748
AFIX  43
H7    2    0.077709    0.638009    0.365128    11.00000   -1.20000
AFIX   0
C8    1    0.185079    0.726483    0.346663    11.00000    0.04266    0.07926 =
         0.05054    0.00260   -0.01237   -0.00122
AFIX  43
H8    2    0.182055    0.717833    0.300562    11.00000   -1.20000
AFIX   0
C9    1    0.252545    0.788739    0.374730    11.00000    0.03440    0.05978 =
         0.05404    0.00537   -0.00328   -0.00208
C10   1    0.196472    0.754678    0.556325    11.00000    0.03876    0.06064 =
         0.05193    0.00640    0.00305   -0.00109
AFIX  13
H10   2    0.244753    0.807838    0.567839    11.00000   -1.20000
AFIX   0
C11   1    0.210506    0.627235    0.587139    11.00000    0.05923    0.07733 =
         0.06988    0.02249    0.01469    0.01572
AFIX 137
H11A  2    0.208847    0.634560    0.634817    11.00000   -1.50000
H11B  2    0.264421    0.595341    0.573674    11.00000   -1.50000
H11C  2    0.167222    0.570341    0.572621    11.00000   -1.50000
AFIX   0
C12   1    0.118962    0.816066    0.584705    11.00000    0.05673    0.07347 =
         0.06376   -0.00279    0.00926    0.00491
AFIX 137
H12A  2    0.070327    0.767120    0.573017    11.00000   -1.50000
H12B  2    0.113392    0.899706    0.566849    11.00000   -1.50000
H12C  2    0.123728    0.820527    0.632351    11.00000   -1.50000
AFIX   0
C13   1    0.321122    0.840953    0.332216    11.00000    0.04761    0.07716 =
         0.05074    0.01233   -0.00186   -0.00988
AFIX  13
H13   2    0.356337    0.893874    0.360930    11.00000   -1.20000
AFIX   0
C14   1    0.376061    0.737817    0.305655    11.00000    0.08122    0.11030 =
         0.11060    0.03125    0.04695    0.01914
AFIX 137
H14A  2    0.344150    0.685846    0.275703    11.00000   -1.50000
H14B  2    0.396413    0.687325    0.341969    11.00000   -1.50000
H14C  2    0.422854    0.774138    0.282260    11.00000   -1.50000
AFIX   0
C15   1    0.287954    0.923832    0.277876    11.00000    0.06486    0.10365 =
         0.08865    0.04401    0.00545   -0.00655
AFIX 137
H15A  2    0.250646    0.876060    0.249957    11.00000   -1.50000
H15B  2    0.333979    0.955126    0.251667    11.00000   -1.50000
H15C  2    0.257950    0.993501    0.297130    11.00000   -1.50000
AFIX   0
C16   1    0.520036    0.856127    0.548808    11.00000    0.03081    0.03323 =
         0.04801    0.00421   -0.00252   -0.00351
C17   1    0.526105    0.875664    0.616301    11.00000    0.04169    0.04017 =
         0.04975    0.00572   -0.00429   -0.00121
C18   1    0.603378    0.856299    0.643992    11.00000    0.05377    0.06694 =
         0.05077    0.00678   -0.01326   -0.00283
AFIX  43
H18   2    0.610561    0.868944    0.689543    11.00000   -1.20000
AFIX   0
C19   1    0.670619    0.818672    0.606277    11.00000    0.04250    0.06736 =
         0.07608    0.01059   -0.01510    0.00020
AFIX  43
H19   2    0.722836    0.806105    0.626179    11.00000   -1.20000
AFIX   0
C20   1    0.661162    0.800058    0.540960    11.00000    0.02969    0.06065 =
         0.08350    0.00245    0.00142   -0.00162
AFIX  43
H20   2    0.707002    0.772566    0.516024    11.00000   -1.20000
AFIX   0
C21   1    0.585772    0.820306    0.509539    11.00000    0.03230    0.04164 =
         0.05859    0.00152    0.00180   -0.00700
C22   1    0.451750    0.911558    0.656840    11.00000    0.05921    0.06744 =
         0.04211    0.00655    0.00363    0.01020
PART 3
AFIX  13
H22   2    0.400877    0.903709    0.629593    10.50000   -1.20000
AFIX  13
PART 4
H22A  2    0.416895    0.964793    0.628012    10.50000   -1.20000
AFIX   0
PART 0
C25   1    0.578150    0.802038    0.436891    11.00000    0.04149    0.07818 =
         0.05594   -0.00816    0.01255   -0.01147
AFIX  13
H25   2    0.521117    0.827667    0.424279    11.00000   -1.20000
AFIX   0
C26   1    0.587626    0.663191    0.418100    11.00000    0.08133    0.09875 =
         0.08660   -0.02928    0.02044   -0.00919
AFIX 137
H26A  2    0.576358    0.652782    0.371409    11.00000   -1.50000
H26B  2    0.548531    0.613556    0.443459    11.00000   -1.50000
H26C  2    0.643951    0.635900    0.427612    11.00000   -1.50000
AFIX   0
C27   1    0.637241    0.877874    0.396323    11.00000    0.10237    0.14355 =
         0.06705    0.00714    0.00977   -0.05724
AFIX 137
H27A  2    0.693364    0.867220    0.413082    11.00000   -1.50000
H27B  2    0.621781    0.965331    0.398790    11.00000   -1.50000
H27C  2    0.634907    0.850264    0.350783    11.00000   -1.50000
AFIX   0
C28   1    0.367516    0.388648    0.429341    11.00000    0.03941    0.04489 =
         0.07291   -0.01138    0.00954   -0.00617
C29   1    0.311729    0.454590    0.391140    11.00000    0.04684    0.04691 =
         0.08990   -0.01474   -0.00062   -0.00105
AFIX  43
H29   2    0.289463    0.529998    0.407087    11.00000   -1.20000
AFIX   0
C30   1    0.288442    0.411834    0.330532    11.00000    0.05668    0.07437 =
         0.07720    0.00494   -0.00397   -0.00855
AFIX  43
H30   2    0.250834    0.459085    0.305211    11.00000   -1.20000
AFIX   0
C31   1    0.318150    0.302883    0.305849    11.00000    0.07901    0.09339 =
         0.06817   -0.02264    0.01516   -0.01569
AFIX  43
H31   2    0.301126    0.273491    0.264269    11.00000   -1.20000
AFIX   0
C32   1    0.373802    0.237001    0.343484    11.00000    0.07136    0.06455 =
         0.08769   -0.02449    0.02173   -0.00664
AFIX  43
H32   2    0.394851    0.161058    0.327213    11.00000   -1.20000
AFIX   0
C33   1    0.398957    0.277076    0.402264    11.00000    0.05543    0.05034 =
         0.06983   -0.00454    0.01891   -0.00179
AFIX  43
H33   2    0.438307    0.230260    0.426104    11.00000   -1.20000
AFIX   0
C34   1    0.396144    0.365952    0.539874    11.00000    0.04888    0.02571 =
         0.10904    0.01021   -0.00396    0.00912
AFIX  66
C35   1    0.430086    0.423904    0.604962    11.00000    0.05111    0.06027 =
         0.07735    0.00596   -0.00239    0.01954
C40   1    0.395501    0.380120    0.662591    11.00000    0.06757    0.09567 =
         0.07290    0.00318    0.00794   -0.01146
AFIX  43
H40   2    0.349045    0.326746    0.661092    11.00000   -1.20000
AFIX  65
C39   1    0.428889    0.414428    0.722412    11.00000    0.10909    0.16304 =
         0.06632    0.02220    0.01704    0.01940
AFIX  43
H39   2    0.405252    0.384504    0.761799    11.00000   -1.20000
AFIX  65
C38   1    0.496863    0.492521    0.724605    11.00000    0.07808    0.08990 =
         0.09248   -0.01940   -0.02441    0.01922
AFIX  43
H38   2    0.519682    0.515969    0.765490    11.00000   -1.20000
AFIX  65
C37   1    0.531448    0.536307    0.666977    11.00000    0.06716    0.06936 =
         0.09998   -0.00939   -0.01386    0.01259
AFIX  43
H37   2    0.577905    0.589680    0.668476    11.00000   -1.20000
AFIX  65
C36   1    0.498061    0.501999    0.607155    11.00000    0.05872    0.05709 =
         0.08304    0.01181    0.00128    0.01485
AFIX  43
H36   2    0.521699    0.531924    0.567769    11.00000   -1.20000
AFIX   0
C41   1    0.254517    0.794808    0.442257    11.00000    0.02639    0.04077 =
         0.05159    0.00486   -0.00597    0.00157
PART 3
C23   1    0.442120    0.831985    0.719214    10.50000    0.08520    0.09815 =
         0.07152    0.02065    0.03160    0.02025
AFIX 137
H23A  2    0.475202    0.756621    0.714931    10.50000   -1.50000
H23B  2    0.384031    0.809732    0.724996    10.50000   -1.50000
H23C  2    0.461029    0.879234    0.757196    10.50000   -1.50000
AFIX   0
C24   1    0.459021    1.046340    0.682311    10.50000    0.07830    0.08828 =
         0.05895   -0.02777    0.01209   -0.01062
AFIX  33
H24A  2    0.410174    1.066841    0.708287    10.50000   -1.50000
H24B  2    0.508418    1.054067    0.709539    10.50000   -1.50000
H24C  2    0.463058    1.103170    0.645180    10.50000   -1.50000
AFIX   0
PART 4
C23A  1    0.400553    0.793182    0.669893    10.50000    0.06256    0.09498 =
         0.07164    0.00974    0.03804    0.01362
AFIX 137
H23D  2    0.395692    0.745371    0.629428    10.50000   -1.50000
H23E  2    0.345485    0.816315    0.685285    10.50000   -1.50000
H23F  2    0.428103    0.742996    0.703222    10.50000   -1.50000
AFIX   0
C24A  1    0.474974    0.992688    0.716043    10.50000    0.09051    0.11291 =
         0.06276   -0.02031    0.00551    0.00779
AFIX 137
H24D  2    0.514099    0.947967    0.743810    10.50000   -1.50000
H24E  2    0.425247    1.011993    0.741214    10.50000   -1.50000
H24F  2    0.500322    1.069617    0.700696    10.50000   -1.50000
AFIX   0
HKLF 4


REM  s22djl24
REM wR2 = 0.1468, GooF = S = 1.045, Restrained GooF = 1.046 for all data
REM R1 = 0.0522 for 5954 Fo > 4sig(Fo) and 0.0615 for all 6888 data
REM 421 parameters refined using 91 restraints

END

WGHT      0.0838      1.2048

REM Highest difference peak  0.701,  deepest hole -0.363,  1-sigma level  0.055
Q1    1   0.4141  0.4580  0.5424  11.00000  0.05    0.70
Q2    1   0.4074  0.6426  0.5395  11.00000  0.05    0.60
Q3    1   0.4027  0.6405  0.4567  11.00000  0.05    0.58
Q4    1   0.3970  0.5376  0.4989  11.00000  0.05    0.56
Q5    1   0.5823  0.9489  0.4130  11.00000  0.05    0.47
Q6    1   0.3957  0.7183  0.4970  11.00000  0.05    0.45
Q7    1   0.3955  0.3631  0.4962  11.00000  0.05    0.44
Q8    1   0.4239  0.2641  0.5279  11.00000  0.05    0.40
Q9    1   0.4596  0.4437  0.5707  11.00000  0.05    0.37
Q10   1   0.4135  0.4590  0.4467  11.00000  0.05    0.36
;
_shelx_res_checksum              3917
_olex2_submission_special_instructions 'No special instructions were received'
_vrf_PLAT369_s22djl24            
;
PROBLEM: Long C(sp2)-C(sp2) Bond C34 - C35 . 1.57 Ang. 
RESPONSE: There is evident smearing 
of the electron density in the region of the amide ligand, which 
may be indicative of some disorder or slight pendulous behaviour 
of this ligand. This is very evident in the bond precision in 
this region of the molecule wherein treatment of the phenyl 
ring based on C35 as a rigid hexagon was effected. The C34-C35 
bond distance is indeed 'long' relative to expectation for the 
sp2-hybridised C34 - and imposition of a bond-distance restraint 
had little impact on same (so it was omitted). 

Efforts to model any disorder of the 
amide were not credible (< 10% occupancy of any putative 
second component) and, therefore, abandoned. 

This structure affords a chemical characterisation of the compound, 
no claims will be made with respect to the metrics withing the amide 
moiety for the aforementioned reasons.
;
####################################################################### 
# 
# This file contains crystal structure data downloaded from the 
# Cambridge Structural Database (CSD) hosted by the Cambridge 
# Crystallographic Data Centre (CCDC).
# 
# Full information about CCDC data access policies and citation 
# guidelines are available at http://www.ccdc.cam.ac.uk/access/V1 
# 
# Audit and citation data items may have been added by the CCDC. 
# Please retain this information to preserve the provenance of 
# this file and to allow appropriate attribution of the data. 
# 
#######################################################################

data_s22djl20
_database_code_depnum_ccdc_archive 'CCDC 2221290'
loop_
_audit_author_name
_audit_author_address
'Mary Mahon'
;University of Bath
United Kingdom
;
_audit_update_record             
;
2023-11-28 deposited with the CCDC.	2023-12-01 downloaded from the CCDC.
;
_audit_creation_date             2023-11-28
_audit_creation_method           
;
Olex2 1.5
(compiled 2023.08.24 svn.re1ec1418 for OlexSys, GUI svn.r6817)
;
_shelx_SHELXL_version_number     2019/3
_chemical_name_common            ?
_chemical_name_systematic        
;
 ?
;
_chemical_formula_moiety         '2(C46 H51 Cu Ge N2 S2)'
_chemical_formula_sum            'C92 H102 Cu2 Ge2 N4 S4'
_chemical_formula_weight         1664.27
_chemical_melting_point          ?
loop_
_atom_type_symbol
_atom_type_description
_atom_type_scat_dispersion_real
_atom_type_scat_dispersion_imag
_atom_type_scat_source
C C 0.0181 0.0091 'International Tables Vol C Tables 4.2.6.8 and 6.1.1.4'
H H 0.0000 0.0000 'International Tables Vol C Tables 4.2.6.8 and 6.1.1.4'
Cu Cu -1.9646 0.5888 'International Tables Vol C Tables 4.2.6.8 and 6.1.1.4'
Ge Ge -1.0885 0.8855 'International Tables Vol C Tables 4.2.6.8 and 6.1.1.4'
N N 0.0311 0.0180 'International Tables Vol C Tables 4.2.6.8 and 6.1.1.4'
S S 0.3331 0.5567 'International Tables Vol C Tables 4.2.6.8 and 6.1.1.4'

_shelx_space_group_comment       
;
The symmetry employed for this shelxl refinement is uniquely defined
by the following loop, which should always be used as a source of
symmetry information in preference to the above space-group names.
They are only intended as comments.
;
_space_group_crystal_system      triclinic
_space_group_IT_number           2
_space_group_name_H-M_alt        'P -1'
_space_group_name_Hall           '-P 1'
loop_
_space_group_symop_operation_xyz
'x, y, z'
'-x, -y, -z'

_cell_length_a                   13.1905(5)
_cell_length_b                   18.6418(7)
_cell_length_c                   20.1369(10)
_cell_angle_alpha                66.024(4)
_cell_angle_beta                 81.401(3)
_cell_angle_gamma                69.363(4)
_cell_volume                     4233.9(3)
_cell_formula_units_Z            2
_cell_measurement_reflns_used    14106
_cell_measurement_temperature    150.01(10)
_cell_measurement_theta_max      72.4580
_cell_measurement_theta_min      4.2670
_shelx_estimated_absorpt_T_max   ?
_shelx_estimated_absorpt_T_min   ?
_exptl_absorpt_coefficient_mu    2.656
_exptl_absorpt_correction_T_max  1.00000
_exptl_absorpt_correction_T_min  0.77445
_exptl_absorpt_correction_type   multi-scan
_exptl_absorpt_process_details   
;
CrysAlisPro 1.171.41.93a (Rigaku Oxford Diffraction, 2020)
Empirical absorption correction using spherical harmonics,
implemented in SCALE3 ABSPACK scaling algorithm.
;
_exptl_absorpt_special_details   ?
_exptl_crystal_colour            colourless
_exptl_crystal_colour_primary    colourless
_exptl_crystal_density_diffrn    1.305
_exptl_crystal_density_meas      ?
_exptl_crystal_density_method    ?
_exptl_crystal_description       block
_exptl_crystal_F_000             1736
_exptl_crystal_size_max          0.098
_exptl_crystal_size_mid          0.056
_exptl_crystal_size_min          0.044
_exptl_special_details           
;
 ?
;
_exptl_transmission_factor_max   ?
_exptl_transmission_factor_min   ?
_diffrn_reflns_av_R_equivalents  0.0251
_diffrn_reflns_av_unetI/netI     0.0386
_diffrn_reflns_Laue_measured_fraction_full 1.000
_diffrn_reflns_Laue_measured_fraction_max 0.977
_diffrn_reflns_limit_h_max       16
_diffrn_reflns_limit_h_min       -13
_diffrn_reflns_limit_k_max       22
_diffrn_reflns_limit_k_min       -18
_diffrn_reflns_limit_l_max       24
_diffrn_reflns_limit_l_min       -24
_diffrn_reflns_number            31199
_diffrn_reflns_point_group_measured_fraction_full 1.000
_diffrn_reflns_point_group_measured_fraction_max 0.977
_diffrn_reflns_theta_full        67.684
_diffrn_reflns_theta_max         72.627
_diffrn_reflns_theta_min         3.581
_diffrn_ambient_temperature      150.15
_diffrn_detector_area_resol_mean 8.1150
_diffrn_detector_type            EosS2
_diffrn_measured_fraction_theta_full 1.000
_diffrn_measured_fraction_theta_max 0.977
_diffrn_measurement_device       'four-circle diffractometer'
_diffrn_measurement_device_type  'SuperNova, Dual, Cu at home/near, EosS2'
_diffrn_measurement_method       '\w scans'
_diffrn_radiation_type           CuK\a
_diffrn_radiation_wavelength     1.54184
_diffrn_source                   ?
_reflns_Friedel_coverage         0.000
_reflns_Friedel_fraction_full    .
_reflns_Friedel_fraction_max     .
_reflns_number_gt                14071
_reflns_number_total             16439
_reflns_special_details          
;
 Reflections were merged by SHELXL according to the crystal
 class for the calculation of statistics and refinement.
 
 _reflns_Friedel_fraction is defined as the number of unique
 Friedel pairs measured divided by the number that would be
 possible theoretically, ignoring centric projections and
 systematic absences.
;
_reflns_threshold_expression     'I > 2\s(I)'
_computing_cell_refinement       'CrysAlisPro 1.171.41.93a (Rigaku OD, 2020)'
_computing_data_collection       'CrysAlisPro 1.171.41.93a (Rigaku OD, 2020)'
_computing_data_reduction        'CrysAlisPro 1.171.41.93a (Rigaku OD, 2020)'
_computing_molecular_graphics    'Olex2 1.5 (Dolomanov et al., 2009)'
_computing_publication_material  'Olex2 1.5 (Dolomanov et al., 2009)'
_computing_structure_refinement  'SHELXL 2019/3 (Sheldrick, 2015)'
_computing_structure_solution    'SHELXT 2014/5 (Sheldrick, 2014)'
_refine_diff_density_max         1.597
_refine_diff_density_min         -0.843
_refine_diff_density_rms         0.060
_refine_ls_extinction_coef       .
_refine_ls_extinction_method     none
_refine_ls_goodness_of_fit_ref   1.015
_refine_ls_hydrogen_treatment    constr
_refine_ls_matrix_type           full
_refine_ls_number_parameters     962
_refine_ls_number_reflns         16439
_refine_ls_number_restraints     7
_refine_ls_R_factor_all          0.0469
_refine_ls_R_factor_gt           0.0383
_refine_ls_restrained_S_all      1.017
_refine_ls_shift/su_max          0.002
_refine_ls_shift/su_mean         0.000
_refine_ls_structure_factor_coef Fsqd
_refine_ls_weighting_details     
'w=1/[\s^2^(Fo^2^)+(0.0428P)^2^+2.8491P] where P=(Fo^2^+2Fc^2^)/3'
_refine_ls_weighting_scheme      calc
_refine_ls_wR_factor_gt          0.0923
_refine_ls_wR_factor_ref         0.0978
_refine_special_details          ?
_olex2_refinement_description    
;
1. Fixed Uiso
 At 1.2 times of:
  All C(H) groups
 At 1.5 times of:
  All C(H,H,H) groups
2. Restrained distances
 C74-S4 \\sim C74-S4A
 with sigma of 0.005
3. Uiso/Uaniso restraints and constraints
S4 \\sim S4A: within 2A with sigma of 0.02 and sigma for terminal atoms of
0.005 within 2A
4. Others
 Fixed Sof: S4(0.6) S4A(0.4)
5.a Ternary CH refined with riding coordinates:
 C10(H10), C13(H13), C22(H22), C25(H25), C56(H56), C59(H59), C68(H68), C71(H71)
5.b Aromatic/amide H refined with riding coordinates:
 C2(H2), C3(H3), C6(H6), C7(H7), C8(H8), C18(H18), C19(H19), C20(H20),
 C30(H30), C31(H31), C32(H32), C33(H33), C34(H34), C36(H36), C37(H37), C38(H38),
  C39(H39), C40(H40), C42(H42), C43(H43), C44(H44), C45(H45), C46(H46),
 C48(H48), C49(H49), C52(H52), C53(H53), C54(H54), C64(H64), C65(H65), C66(H66),
  C76(H76), C77(H77), C78(H78), C79(H79), C80(H80), C82(H82), C83(H83),
 C84(H84), C85(H85), C86(H86), C88(H88), C89(H89), C90(H90), C91(H91), C92(H92)
5.c Idealised Me refined as rotating group:
 C11(H11A,H11B,H11C), C12(H12A,H12B,H12C), C14(H14A,H14B,H14C), C15(H15A,H15B,
 H15C), C23(H23A,H23B,H23C), C24(H24A,H24B,H24C), C26(H26A,H26B,H26C), C27(H27A,
 H27B,H27C), C57(H57A,H57B,H57C), C58(H58A,H58B,H58C), C60(H60A,H60B,H60C),
 C61(H61A,H61B,H61C), C69(H69A,H69B,H69C), C70(H70A,H70B,H70C), C72(H72A,H72B,
 H72C), C73(H73A,H73B,H73C)
;
_atom_sites_solution_hydrogens   geom
_atom_sites_solution_primary     ?
_atom_sites_solution_secondary   ?
loop_
_atom_site_label
_atom_site_type_symbol
_atom_site_fract_x
_atom_site_fract_y
_atom_site_fract_z
_atom_site_U_iso_or_equiv
_atom_site_adp_type
_atom_site_occupancy
_atom_site_site_symmetry_order
_atom_site_calc_flag
_atom_site_refinement_flags_posn
_atom_site_refinement_flags_adp
_atom_site_refinement_flags_occupancy
_atom_site_disorder_assembly
_atom_site_disorder_group
Ge1 Ge 0.71227(2) 0.60814(2) 0.24262(2) 0.02503(7) Uani 1 1 d . . . . .
Cu1 Cu 1.01502(3) 0.36395(2) 0.23427(2) 0.03238(9) Uani 1 1 d . . . . .
S1 S 0.84214(5) 0.43259(4) 0.23820(3) 0.03195(12) Uani 1 1 d . . . . .
S2 S 0.96440(5) 0.54201(5) 0.23118(4) 0.03880(14) Uani 1 1 d . . . . .
N1 N 1.19188(17) 0.28058(12) 0.16024(10) 0.0287(4) Uani 1 1 d . . . . .
N2 N 1.22403(15) 0.22387(11) 0.27411(10) 0.0241(4) Uani 1 1 d . . . . .
C1 C 1.15144(19) 0.28772(14) 0.22413(12) 0.0261(4) Uani 1 1 d . . . . .
C2 C 1.2862(2) 0.21377(15) 0.17026(13) 0.0320(5) Uani 1 1 d . . . . .
H2 H 1.328523 0.196624 0.133573 0.038 Uiso 1 1 calc R U . . .
C3 C 1.3061(2) 0.17803(15) 0.24171(13) 0.0299(5) Uani 1 1 d . . . . .
H3 H 1.365042 0.130411 0.265563 0.036 Uiso 1 1 calc R U . . .
C4 C 1.21664(18) 0.20176(14) 0.35187(12) 0.0249(4) Uani 1 1 d . . . . .
C5 C 1.1624(2) 0.14524(15) 0.39296(13) 0.0298(5) Uani 1 1 d . . . . .
C6 C 1.1615(2) 0.12137(17) 0.46822(14) 0.0392(6) Uani 1 1 d . . . . .
H6 H 1.124091 0.083963 0.497834 0.047 Uiso 1 1 calc R U . . .
C7 C 1.2140(3) 0.15102(18) 0.50049(14) 0.0431(6) Uani 1 1 d . . . . .
H7 H 1.213236 0.133273 0.551906 0.052 Uiso 1 1 calc R U . . .
C8 C 1.2674(2) 0.20629(18) 0.45849(14) 0.0374(6) Uani 1 1 d . . . . .
H8 H 1.302733 0.226528 0.481423 0.045 Uiso 1 1 calc R U . . .
C9 C 1.27060(19) 0.23307(15) 0.38279(13) 0.0293(5) Uani 1 1 d . . . . .
C10 C 1.1065(2) 0.11066(16) 0.35813(16) 0.0371(6) Uani 1 1 d . . . . .
H10 H 1.132077 0.124358 0.306506 0.044 Uiso 1 1 calc R U . . .
C11 C 0.9849(3) 0.1521(2) 0.3567(3) 0.0724(12) Uani 1 1 d . . . . .
H11A H 0.951131 0.130997 0.331593 0.109 Uiso 1 1 calc R U . . .
H11B H 0.967855 0.212190 0.331057 0.109 Uiso 1 1 calc R U . . .
H11C H 0.956866 0.139808 0.406640 0.109 Uiso 1 1 calc R U . . .
C12 C 1.1368(3) 0.01673(19) 0.3943(2) 0.0573(9) Uani 1 1 d . . . . .
H12A H 1.108667 0.001215 0.444209 0.086 Uiso 1 1 calc R U . . .
H12B H 1.215881 -0.008087 0.394959 0.086 Uiso 1 1 calc R U . . .
H12C H 1.105539 -0.003450 0.366954 0.086 Uiso 1 1 calc R U . . .
C13 C 1.3280(2) 0.29498(19) 0.33696(15) 0.0398(6) Uani 1 1 d . . . . .
H13 H 1.349124 0.287462 0.289819 0.048 Uiso 1 1 calc R U . . .
C14 C 1.2509(3) 0.3833(2) 0.3201(2) 0.0637(10) Uani 1 1 d . . . . .
H14A H 1.228069 0.392069 0.365571 0.096 Uiso 1 1 calc R U . . .
H14B H 1.187252 0.391617 0.294837 0.096 Uiso 1 1 calc R U . . .
H14C H 1.287985 0.422799 0.289127 0.096 Uiso 1 1 calc R U . . .
C15 C 1.4307(2) 0.2827(2) 0.37197(19) 0.0472(7) Uani 1 1 d . . . . .
H15A H 1.470812 0.317522 0.336664 0.071 Uiso 1 1 calc R U . . .
H15B H 1.476074 0.224351 0.387524 0.071 Uiso 1 1 calc R U . . .
H15C H 1.411343 0.298431 0.414245 0.071 Uiso 1 1 calc R U . . .
C16 C 1.1463(2) 0.33655(15) 0.08963(12) 0.0300(5) Uani 1 1 d . . . . .
C17 C 1.0583(2) 0.32676(16) 0.06686(13) 0.0337(5) Uani 1 1 d . . . . .
C18 C 1.0211(2) 0.37948(17) -0.00361(14) 0.0380(6) Uani 1 1 d . . . . .
H18 H 0.962205 0.374617 -0.021515 0.046 Uiso 1 1 calc R U . . .
C19 C 1.0681(2) 0.43838(16) -0.04771(13) 0.0365(6) Uani 1 1 d . . . . .
H19 H 1.040985 0.473546 -0.095291 0.044 Uiso 1 1 calc R U . . .
C20 C 1.1541(2) 0.44677(16) -0.02345(13) 0.0359(6) Uani 1 1 d . . . . .
H20 H 1.185433 0.487777 -0.054454 0.043 Uiso 1 1 calc R U . . .
C21 C 1.1956(2) 0.39568(15) 0.04614(13) 0.0317(5) Uani 1 1 d . . . . .
C22 C 1.0057(2) 0.26176(18) 0.11450(15) 0.0417(6) Uani 1 1 d . . . . .
H22 H 1.025986 0.244160 0.166016 0.050 Uiso 1 1 calc R U . . .
C23 C 0.8826(3) 0.2954(2) 0.1100(2) 0.0609(9) Uani 1 1 d . . . . .
H23A H 0.855851 0.344660 0.122436 0.091 Uiso 1 1 calc R U . . .
H23B H 0.852292 0.252892 0.144285 0.091 Uiso 1 1 calc R U . . .
H23C H 0.860359 0.310414 0.060561 0.091 Uiso 1 1 calc R U . . .
C24 C 1.0480(3) 0.1856(2) 0.0951(2) 0.0644(10) Uani 1 1 d . . . . .
H24A H 1.030932 0.201409 0.044310 0.097 Uiso 1 1 calc R U . . .
H24B H 1.013674 0.144439 0.126769 0.097 Uiso 1 1 calc R U . . .
H24C H 1.126678 0.161693 0.101709 0.097 Uiso 1 1 calc R U . . .
C25 C 1.2900(2) 0.40588(17) 0.07234(14) 0.0368(6) Uani 1 1 d . . . . .
H25 H 1.310568 0.361086 0.121514 0.044 Uiso 1 1 calc R U . . .
C26 C 1.2572(3) 0.4883(2) 0.0807(2) 0.0651(10) Uani 1 1 d . . . . .
H26A H 1.233056 0.533611 0.033754 0.098 Uiso 1 1 calc R U . . .
H26B H 1.319355 0.493417 0.097545 0.098 Uiso 1 1 calc R U . . .
H26C H 1.197966 0.491204 0.116281 0.098 Uiso 1 1 calc R U . . .
C27 C 1.3885(3) 0.3947(3) 0.02277(19) 0.0643(10) Uani 1 1 d . . . . .
H27A H 1.409760 0.339741 0.020705 0.096 Uiso 1 1 calc R U . . .
H27B H 1.448640 0.399877 0.041890 0.096 Uiso 1 1 calc R U . . .
H27C H 1.370638 0.437455 -0.026171 0.096 Uiso 1 1 calc R U . . .
C28 C 0.85024(19) 0.52230(14) 0.23626(12) 0.0275(5) Uani 1 1 d . . . . .
C29 C 0.58735(19) 0.58670(14) 0.22297(13) 0.0286(5) Uani 1 1 d . . . . .
C30 C 0.5426(2) 0.6210(2) 0.15427(15) 0.0419(6) Uani 1 1 d . . . . .
H30 H 0.571766 0.657830 0.114760 0.050 Uiso 1 1 calc R U . . .
C31 C 0.4556(3) 0.6019(2) 0.14290(17) 0.0508(8) Uani 1 1 d . . . . .
H31 H 0.426815 0.624842 0.095437 0.061 Uiso 1 1 calc R U . . .
C32 C 0.4105(2) 0.54995(19) 0.19996(18) 0.0453(7) Uani 1 1 d . . . . .
H32 H 0.350824 0.537318 0.191802 0.054 Uiso 1 1 calc R U . . .
C33 C 0.4524(2) 0.51665(16) 0.26851(17) 0.0414(6) Uani 1 1 d . . . . .
H33 H 0.421450 0.481132 0.307961 0.050 Uiso 1 1 calc R U . . .
C34 C 0.5399(2) 0.53483(15) 0.28018(15) 0.0360(6) Uani 1 1 d . . . . .
H34 H 0.568130 0.511673 0.327831 0.043 Uiso 1 1 calc R U . . .
C35 C 0.71599(18) 0.71711(14) 0.17478(13) 0.0274(5) Uani 1 1 d . . . . .
C36 C 0.7391(2) 0.73226(17) 0.10143(14) 0.0377(6) Uani 1 1 d . . . . .
H36 H 0.757147 0.688256 0.084836 0.045 Uiso 1 1 calc R U . . .
C37 C 0.7358(2) 0.8111(2) 0.05245(15) 0.0450(7) Uani 1 1 d . . . . .
H37 H 0.751263 0.820756 0.002508 0.054 Uiso 1 1 calc R U . . .
C38 C 0.7103(2) 0.87539(17) 0.07577(16) 0.0412(6) Uani 1 1 d . . . . .
H38 H 0.706489 0.929544 0.041813 0.049 Uiso 1 1 calc R U . . .
C39 C 0.6906(2) 0.86109(16) 0.14804(16) 0.0386(6) Uani 1 1 d . . . . .
H39 H 0.674855 0.905090 0.164351 0.046 Uiso 1 1 calc R U . . .
C40 C 0.6934(2) 0.78252(15) 0.19747(14) 0.0315(5) Uani 1 1 d . . . . .
H40 H 0.679721 0.773202 0.247483 0.038 Uiso 1 1 calc R U . . .
C41 C 0.69170(19) 0.60199(14) 0.34233(13) 0.0275(5) Uani 1 1 d . . . . .
C42 C 0.5994(2) 0.65607(17) 0.36117(15) 0.0390(6) Uani 1 1 d . . . . .
H42 H 0.548411 0.696969 0.324765 0.047 Uiso 1 1 calc R U . . .
C43 C 0.5812(3) 0.65075(19) 0.43239(16) 0.0486(7) Uani 1 1 d . . . . .
H43 H 0.518867 0.688581 0.444401 0.058 Uiso 1 1 calc R U . . .
C44 C 0.6539(3) 0.59037(19) 0.48588(15) 0.0473(7) Uani 1 1 d . . . . .
H44 H 0.641140 0.586203 0.534810 0.057 Uiso 1 1 calc R U . . .
C45 C 0.7448(3) 0.53625(18) 0.46815(15) 0.0419(6) Uani 1 1 d . . . . .
H45 H 0.794714 0.494667 0.504939 0.050 Uiso 1 1 calc R U . . .
C46 C 0.7638(2) 0.54224(15) 0.39664(14) 0.0319(5) Uani 1 1 d . . . . .
H46 H 0.827068 0.504883 0.384878 0.038 Uiso 1 1 calc R U . . .
Ge2 Ge 0.67223(2) 0.08260(2) 0.22793(2) 0.02731(7) Uani 1 1 d . . . . .
Cu2 Cu 1.02320(3) -0.11813(2) 0.30666(2) 0.02754(8) Uani 1 1 d . . . . .
S3 S 0.87956(6) -0.02277(4) 0.32183(4) 0.04338(16) Uani 1 1 d . . . . .
N3 N 1.21230(14) -0.22120(11) 0.25430(10) 0.0222(4) Uani 1 1 d . . . . .
N4 N 1.18369(15) -0.28474(11) 0.36721(10) 0.0239(4) Uani 1 1 d . . . . .
C47 C 1.14434(17) -0.21196(13) 0.30978(11) 0.0220(4) Uani 1 1 d . . . . .
C48 C 1.29284(19) -0.29771(14) 0.27624(13) 0.0279(5) Uani 1 1 d . . . . .
H48 H 1.349746 -0.318094 0.247031 0.034 Uiso 1 1 calc R U . . .
C49 C 1.27441(19) -0.33750(14) 0.34728(13) 0.0293(5) Uani 1 1 d . . . . .
H49 H 1.315943 -0.391571 0.377855 0.035 Uiso 1 1 calc R U . . .
C50 C 1.12813(18) -0.30535(13) 0.43658(12) 0.0247(4) Uani 1 1 d . . . . .
C51 C 1.0337(2) -0.32512(15) 0.44082(13) 0.0307(5) Uani 1 1 d . . . . .
C52 C 0.9802(2) -0.34337(17) 0.50793(14) 0.0362(6) Uani 1 1 d . . . . .
H52 H 0.916069 -0.357410 0.512971 0.043 Uiso 1 1 calc R U . . .
C53 C 1.0184(2) -0.34140(16) 0.56681(14) 0.0354(5) Uani 1 1 d . . . . .
H53 H 0.979961 -0.353127 0.611683 0.042 Uiso 1 1 calc R U . . .
C54 C 1.1125(2) -0.32249(15) 0.56119(13) 0.0305(5) Uani 1 1 d . . . . .
H54 H 1.138027 -0.321422 0.602360 0.037 Uiso 1 1 calc R U . . .
C55 C 1.17063(19) -0.30492(13) 0.49581(12) 0.0261(4) Uani 1 1 d . . . . .
C56 C 0.9924(2) -0.33087(19) 0.37739(15) 0.0408(6) Uani 1 1 d . . . . .
H56 H 1.033362 -0.306091 0.332985 0.049 Uiso 1 1 calc R U . . .
C57 C 0.8731(3) -0.2823(2) 0.36345(19) 0.0569(9) Uani 1 1 d . . . . .
H57A H 0.830687 -0.305589 0.405964 0.085 Uiso 1 1 calc R U . . .
H57B H 0.850654 -0.285669 0.320857 0.085 Uiso 1 1 calc R U . . .
H57C H 0.860713 -0.224085 0.354504 0.085 Uiso 1 1 calc R U . . .
C58 C 1.0171(3) -0.4220(2) 0.38985(19) 0.0576(9) Uani 1 1 d . . . . .
H58A H 1.095453 -0.450360 0.394692 0.086 Uiso 1 1 calc R U . . .
H58B H 0.991009 -0.425406 0.348456 0.086 Uiso 1 1 calc R U . . .
H58C H 0.980561 -0.448704 0.434373 0.086 Uiso 1 1 calc R U . . .
C59 C 1.2746(2) -0.28555(16) 0.49108(14) 0.0343(5) Uani 1 1 d . . . . .
H59 H 1.312073 -0.287319 0.444514 0.041 Uiso 1 1 calc R U . . .
C60 C 1.2502(4) -0.1995(2) 0.4894(3) 0.0945(18) Uani 1 1 d . . . . .
H60A H 1.212515 -0.195979 0.534312 0.142 Uiso 1 1 calc R U . . .
H60B H 1.204139 -0.158901 0.447614 0.142 Uiso 1 1 calc R U . . .
H60C H 1.318111 -0.187575 0.485116 0.142 Uiso 1 1 calc R U . . .
C61 C 1.3501(3) -0.3507(2) 0.55350(16) 0.0557(9) Uani 1 1 d . . . . .
H61A H 1.414267 -0.334925 0.551427 0.084 Uiso 1 1 calc R U . . .
H61B H 1.372248 -0.404680 0.549273 0.084 Uiso 1 1 calc R U . . .
H61C H 1.312147 -0.354310 0.599900 0.084 Uiso 1 1 calc R U . . .
C62 C 1.19589(17) -0.15902(13) 0.18145(12) 0.0228(4) Uani 1 1 d . . . . .
C63 C 1.14128(19) -0.16781(15) 0.13229(13) 0.0279(5) Uani 1 1 d . . . . .
C64 C 1.1209(2) -0.10371(17) 0.06339(13) 0.0346(5) Uani 1 1 d . . . . .
H64 H 1.083834 -0.107221 0.028424 0.042 Uiso 1 1 calc R U . . .
C65 C 1.1540(2) -0.03547(16) 0.04549(14) 0.0368(6) Uani 1 1 d . . . . .
H65 H 1.139279 0.007431 -0.001479 0.044 Uiso 1 1 calc R U . . .
C66 C 1.2084(2) -0.02926(16) 0.09572(14) 0.0342(5) Uani 1 1 d . . . . .
H66 H 1.230672 0.018001 0.082668 0.041 Uiso 1 1 calc R U . . .
C67 C 1.23101(18) -0.09109(14) 0.16486(12) 0.0262(4) Uani 1 1 d . . . . .
C68 C 1.1012(2) -0.24124(16) 0.15211(15) 0.0357(6) Uani 1 1 d . . . . .
H68 H 1.130475 -0.281907 0.201219 0.043 Uiso 1 1 calc R U . . .
C69 C 0.9790(3) -0.2148(2) 0.1578(3) 0.0729(12) Uani 1 1 d . . . . .
H69A H 0.947716 -0.174427 0.110506 0.109 Uiso 1 1 calc R U . . .
H69B H 0.954761 -0.189573 0.194055 0.109 Uiso 1 1 calc R U . . .
H69C H 0.955252 -0.263449 0.172567 0.109 Uiso 1 1 calc R U . . .
C70 C 1.1432(3) -0.2853(2) 0.0993(2) 0.0614(9) Uani 1 1 d . . . . .
H70A H 1.119794 -0.334205 0.115715 0.092 Uiso 1 1 calc R U . . .
H70B H 1.222568 -0.302516 0.097522 0.092 Uiso 1 1 calc R U . . .
H70C H 1.114384 -0.247402 0.050749 0.092 Uiso 1 1 calc R U . . .
C71 C 1.2960(2) -0.08710(16) 0.21894(13) 0.0322(5) Uani 1 1 d . . . . .
H71 H 1.279653 -0.123948 0.268603 0.039 Uiso 1 1 calc R U . . .
C72 C 1.4169(2) -0.1212(2) 0.20479(18) 0.0471(7) Uani 1 1 d . . . . .
H72A H 1.435032 -0.178290 0.208139 0.071 Uiso 1 1 calc R U . . .
H72B H 1.458213 -0.120606 0.241060 0.071 Uiso 1 1 calc R U . . .
H72C H 1.435270 -0.086729 0.156072 0.071 Uiso 1 1 calc R U . . .
C73 C 1.2678(3) -0.0007(2) 0.21897(19) 0.0527(8) Uani 1 1 d . . . . .
H73A H 1.290349 0.035489 0.172643 0.079 Uiso 1 1 calc R U . . .
H73B H 1.305525 -0.003694 0.258912 0.079 Uiso 1 1 calc R U . . .
H73C H 1.189426 0.021877 0.225392 0.079 Uiso 1 1 calc R U . . .
C74 C 0.82701(19) 0.01434(14) 0.23709(15) 0.0325(5) Uani 1 1 d D . . . .
C75 C 0.61454(19) 0.10345(14) 0.13578(14) 0.0302(5) Uani 1 1 d . . . . .
C76 C 0.5336(2) 0.07335(15) 0.13310(14) 0.0335(5) Uani 1 1 d . . . . .
H76 H 0.505428 0.041679 0.177086 0.040 Uiso 1 1 calc R U . . .
C77 C 0.4930(2) 0.08881(18) 0.06691(16) 0.0429(6) Uani 1 1 d . . . . .
H77 H 0.438160 0.067144 0.065968 0.051 Uiso 1 1 calc R U . . .
C78 C 0.5324(2) 0.13572(19) 0.00255(15) 0.0452(7) Uani 1 1 d . . . . .
H78 H 0.504086 0.146969 -0.042626 0.054 Uiso 1 1 calc R U . . .
C79 C 0.6126(3) 0.1660(2) 0.00418(16) 0.0517(8) Uani 1 1 d . . . . .
H79 H 0.640204 0.197859 -0.039954 0.062 Uiso 1 1 calc R U . . .
C80 C 0.6534(2) 0.14997(19) 0.07021(16) 0.0455(7) Uani 1 1 d . . . . .
H80 H 0.708963 0.171182 0.070689 0.055 Uiso 1 1 calc R U . . .
C81 C 0.59554(19) 0.01994(15) 0.30869(13) 0.0298(5) Uani 1 1 d . . . . .
C82 C 0.6070(3) -0.06169(17) 0.32057(15) 0.0418(6) Uani 1 1 d . . . . .
H82 H 0.653892 -0.087342 0.290145 0.050 Uiso 1 1 calc R U . . .
C83 C 0.5504(3) -0.1058(2) 0.37668(18) 0.0554(9) Uani 1 1 d . . . . .
H83 H 0.558224 -0.161224 0.384362 0.066 Uiso 1 1 calc R U . . .
C84 C 0.4821(3) -0.0684(2) 0.42150(17) 0.0552(9) Uani 1 1 d . . . . .
H84 H 0.442505 -0.098156 0.459294 0.066 Uiso 1 1 calc R U . . .
C85 C 0.4718(2) 0.0113(2) 0.41140(16) 0.0500(8) Uani 1 1 d . . . . .
H85 H 0.425947 0.036436 0.442457 0.060 Uiso 1 1 calc R U . . .
C86 C 0.5291(2) 0.05491(18) 0.35523(15) 0.0373(6) Uani 1 1 d . . . . .
H86 H 0.522386 0.109795 0.348702 0.045 Uiso 1 1 calc R U . . .
C87 C 0.65437(19) 0.18957(15) 0.23122(15) 0.0320(5) Uani 1 1 d . . . . .
C88 C 0.5828(3) 0.26186(18) 0.18476(19) 0.0489(7) Uani 1 1 d . . . . .
H88 H 0.538744 0.258770 0.153380 0.059 Uiso 1 1 calc R U . . .
C89 C 0.5747(3) 0.33891(18) 0.1836(2) 0.0552(8) Uani 1 1 d . . . . .
H89 H 0.524528 0.387731 0.151971 0.066 Uiso 1 1 calc R U . . .
C90 C 0.6382(2) 0.34498(18) 0.22748(19) 0.0451(7) Uani 1 1 d . . . . .
H90 H 0.634203 0.397813 0.225234 0.054 Uiso 1 1 calc R U . . .
C91 C 0.7077(2) 0.27422(18) 0.27475(18) 0.0436(7) Uani 1 1 d . . . . .
H91 H 0.751014 0.278116 0.306056 0.052 Uiso 1 1 calc R U . . .
C92 C 0.7157(2) 0.19682(17) 0.27742(16) 0.0384(6) Uani 1 1 d . . . . .
H92 H 0.763370 0.148287 0.311110 0.046 Uiso 1 1 calc R U . . .
S4 S 0.9001(4) 0.0019(3) 0.1663(2) 0.0510(8) Uani 0.6 1 d D U P A 1
S4A S 0.8897(6) -0.0204(4) 0.1743(3) 0.0634(16) Uani 0.4 1 d D U P A 2

loop_
_atom_site_aniso_label
_atom_site_aniso_U_11
_atom_site_aniso_U_22
_atom_site_aniso_U_33
_atom_site_aniso_U_23
_atom_site_aniso_U_13
_atom_site_aniso_U_12
Ge1 0.02547(13) 0.02370(13) 0.02498(13) -0.01138(10) -0.00109(10) -0.00405(10)
Cu1 0.03212(18) 0.03263(19) 0.02385(17) -0.01126(14) -0.00185(14) 0.00055(15)
S1 0.0315(3) 0.0257(3) 0.0359(3) -0.0127(2) 0.0025(2) -0.0060(2)
S2 0.0278(3) 0.0519(4) 0.0441(4) -0.0270(3) -0.0010(3) -0.0109(3)
N1 0.0323(10) 0.0286(10) 0.0210(9) -0.0109(8) -0.0027(8) -0.0025(8)
N2 0.0261(9) 0.0244(9) 0.0205(9) -0.0090(7) -0.0034(7) -0.0047(7)
C1 0.0282(11) 0.0266(11) 0.0216(10) -0.0100(9) -0.0030(9) -0.0047(9)
C2 0.0325(12) 0.0321(12) 0.0294(12) -0.0166(10) -0.0018(10) -0.0017(10)
C3 0.0301(12) 0.0266(11) 0.0306(12) -0.0136(10) -0.0041(9) -0.0015(9)
C4 0.0254(10) 0.0267(11) 0.0198(10) -0.0078(9) -0.0038(8) -0.0051(9)
C5 0.0295(11) 0.0265(11) 0.0291(12) -0.0073(9) -0.0034(9) -0.0068(9)
C6 0.0465(15) 0.0349(13) 0.0298(13) -0.0046(11) 0.0020(11) -0.0158(12)
C7 0.0528(17) 0.0482(16) 0.0211(12) -0.0078(11) -0.0025(11) -0.0135(13)
C8 0.0383(14) 0.0503(15) 0.0271(12) -0.0167(11) -0.0053(10) -0.0140(12)
C9 0.0285(11) 0.0356(12) 0.0260(11) -0.0130(10) -0.0022(9) -0.0107(10)
C10 0.0387(14) 0.0310(13) 0.0440(15) -0.0123(11) -0.0056(11) -0.0144(11)
C11 0.0404(18) 0.063(2) 0.128(4) -0.050(2) -0.021(2) -0.0090(16)
C12 0.068(2) 0.0346(15) 0.071(2) -0.0154(15) -0.0107(18) -0.0201(15)
C13 0.0409(14) 0.0535(16) 0.0373(14) -0.0203(13) 0.0045(11) -0.0277(13)
C14 0.0510(19) 0.0481(18) 0.078(2) 0.0050(17) -0.0175(17) -0.0276(16)
C15 0.0333(14) 0.0545(17) 0.069(2) -0.0376(16) 0.0040(13) -0.0175(13)
C16 0.0364(12) 0.0308(12) 0.0197(10) -0.0131(9) -0.0027(9) -0.0023(10)
C17 0.0411(14) 0.0360(13) 0.0230(11) -0.0138(10) -0.0014(10) -0.0080(11)
C18 0.0438(14) 0.0440(14) 0.0249(12) -0.0161(11) -0.0066(10) -0.0068(12)
C19 0.0498(15) 0.0347(13) 0.0183(11) -0.0117(10) -0.0056(10) -0.0020(11)
C20 0.0494(15) 0.0332(13) 0.0219(11) -0.0115(10) 0.0000(10) -0.0086(11)
C21 0.0371(13) 0.0328(12) 0.0241(11) -0.0158(10) -0.0004(10) -0.0041(10)
C22 0.0512(16) 0.0483(16) 0.0281(13) -0.0120(12) -0.0064(11) -0.0196(13)
C23 0.0525(19) 0.057(2) 0.073(2) -0.0291(18) 0.0196(17) -0.0208(16)
C24 0.060(2) 0.0368(16) 0.087(3) -0.0194(17) 0.0094(19) -0.0138(15)
C25 0.0419(14) 0.0393(14) 0.0282(12) -0.0136(11) -0.0015(11) -0.0106(11)
C26 0.060(2) 0.059(2) 0.089(3) -0.045(2) -0.026(2) -0.0041(17)
C27 0.0495(19) 0.103(3) 0.0481(19) -0.037(2) 0.0076(15) -0.0271(19)
C28 0.0274(11) 0.0282(11) 0.0242(11) -0.0114(9) -0.0017(9) -0.0037(9)
C29 0.0282(11) 0.0268(11) 0.0340(12) -0.0184(10) -0.0012(9) -0.0041(9)
C30 0.0416(15) 0.0623(18) 0.0308(13) -0.0230(13) 0.0053(11) -0.0231(13)
C31 0.0453(16) 0.082(2) 0.0409(16) -0.0357(16) 0.0002(13) -0.0244(16)
C32 0.0419(15) 0.0535(17) 0.0603(18) -0.0379(15) 0.0062(13) -0.0217(13)
C33 0.0441(15) 0.0267(12) 0.0565(17) -0.0178(12) 0.0001(13) -0.0130(11)
C34 0.0379(13) 0.0232(11) 0.0430(14) -0.0099(10) -0.0059(11) -0.0064(10)
C35 0.0236(10) 0.0276(11) 0.0280(11) -0.0091(9) -0.0016(9) -0.0062(9)
C36 0.0420(14) 0.0395(14) 0.0315(13) -0.0147(11) 0.0006(11) -0.0119(11)
C37 0.0478(16) 0.0534(17) 0.0284(13) -0.0094(12) 0.0057(11) -0.0200(14)
C38 0.0362(13) 0.0354(14) 0.0406(15) -0.0003(11) -0.0019(11) -0.0146(11)
C39 0.0368(13) 0.0299(13) 0.0466(15) -0.0136(11) 0.0001(11) -0.0094(11)
C40 0.0302(12) 0.0311(12) 0.0312(12) -0.0126(10) -0.0001(9) -0.0068(10)
C41 0.0315(12) 0.0262(11) 0.0268(11) -0.0123(9) 0.0030(9) -0.0105(9)
C42 0.0369(14) 0.0381(14) 0.0334(13) -0.0133(11) 0.0039(11) -0.0043(11)
C43 0.0523(17) 0.0482(16) 0.0389(15) -0.0219(13) 0.0145(13) -0.0086(14)
C44 0.070(2) 0.0500(17) 0.0262(13) -0.0168(12) 0.0103(13) -0.0254(15)
C45 0.0566(17) 0.0388(14) 0.0274(13) -0.0074(11) -0.0075(12) -0.0156(13)
C46 0.0383(13) 0.0266(11) 0.0311(12) -0.0110(10) -0.0020(10) -0.0103(10)
Ge2 0.02301(13) 0.02418(13) 0.03447(15) -0.01287(11) -0.00130(10) -0.00492(10)
Cu2 0.02210(16) 0.02428(16) 0.03037(18) -0.00897(14) 0.00076(13) -0.00288(13)
S3 0.0365(3) 0.0429(4) 0.0356(3) -0.0165(3) -0.0051(3) 0.0083(3)
N3 0.0216(8) 0.0211(8) 0.0208(9) -0.0066(7) -0.0008(7) -0.0049(7)
N4 0.0254(9) 0.0215(9) 0.0209(9) -0.0056(7) -0.0004(7) -0.0062(7)
C47 0.0220(10) 0.0227(10) 0.0191(10) -0.0051(8) -0.0009(8) -0.0079(8)
C48 0.0274(11) 0.0236(11) 0.0268(11) -0.0093(9) -0.0017(9) -0.0011(9)
C49 0.0297(11) 0.0226(11) 0.0278(11) -0.0075(9) -0.0029(9) -0.0012(9)
C50 0.0273(11) 0.0203(10) 0.0200(10) -0.0030(8) 0.0002(8) -0.0058(8)
C51 0.0334(12) 0.0293(12) 0.0258(11) -0.0047(9) -0.0030(9) -0.0116(10)
C52 0.0323(12) 0.0391(14) 0.0343(13) -0.0079(11) 0.0024(10) -0.0163(11)
C53 0.0377(13) 0.0372(13) 0.0267(12) -0.0095(10) 0.0070(10) -0.0130(11)
C54 0.0377(13) 0.0292(12) 0.0225(11) -0.0080(9) 0.0001(9) -0.0110(10)
C55 0.0313(11) 0.0205(10) 0.0224(10) -0.0044(8) -0.0013(9) -0.0076(9)
C56 0.0435(15) 0.0545(17) 0.0301(13) -0.0088(12) -0.0033(11) -0.0299(13)
C57 0.0530(19) 0.060(2) 0.0565(19) -0.0091(16) -0.0224(16) -0.0233(16)
C58 0.067(2) 0.068(2) 0.0543(19) -0.0342(17) -0.0133(16) -0.0228(18)
C59 0.0368(13) 0.0398(14) 0.0289(12) -0.0105(11) -0.0015(10) -0.0181(11)
C60 0.068(3) 0.052(2) 0.176(6) -0.043(3) 0.003(3) -0.036(2)
C61 0.0405(16) 0.085(2) 0.0334(15) -0.0089(15) -0.0041(12) -0.0248(16)
C62 0.0208(10) 0.0239(10) 0.0195(10) -0.0065(8) 0.0009(8) -0.0050(8)
C63 0.0252(11) 0.0331(12) 0.0239(11) -0.0099(9) -0.0004(9) -0.0087(9)
C64 0.0311(12) 0.0439(14) 0.0248(12) -0.0085(11) -0.0066(9) -0.0104(11)
C65 0.0375(13) 0.0365(13) 0.0237(11) 0.0007(10) -0.0035(10) -0.0104(11)
C66 0.0377(13) 0.0296(12) 0.0286(12) -0.0032(10) 0.0012(10) -0.0130(10)
C67 0.0262(11) 0.0258(11) 0.0247(11) -0.0082(9) 0.0016(9) -0.0087(9)
C68 0.0386(14) 0.0369(13) 0.0363(13) -0.0134(11) -0.0070(11) -0.0156(11)
C69 0.0407(18) 0.059(2) 0.127(4) -0.035(2) 0.007(2) -0.0287(16)
C70 0.075(2) 0.060(2) 0.066(2) -0.0379(18) -0.0014(19) -0.0237(18)
C71 0.0397(13) 0.0352(13) 0.0268(12) -0.0111(10) 0.0005(10) -0.0193(11)
C72 0.0381(15) 0.0502(17) 0.0582(18) -0.0252(15) -0.0114(13) -0.0105(13)
C73 0.061(2) 0.0485(17) 0.061(2) -0.0340(16) -0.0040(16) -0.0152(15)
C74 0.0253(11) 0.0227(11) 0.0465(14) -0.0122(10) -0.0040(10) -0.0043(9)
C75 0.0275(11) 0.0257(11) 0.0329(12) -0.0110(10) -0.0031(9) -0.0027(9)
C76 0.0357(13) 0.0307(12) 0.0342(13) -0.0131(10) -0.0004(10) -0.0098(10)
C77 0.0461(15) 0.0449(15) 0.0400(15) -0.0181(12) -0.0055(12) -0.0130(13)
C78 0.0416(15) 0.0520(17) 0.0329(14) -0.0179(13) -0.0042(11) -0.0012(13)
C79 0.0409(16) 0.0618(19) 0.0335(14) -0.0048(14) 0.0028(12) -0.0120(14)
C80 0.0367(14) 0.0518(17) 0.0416(15) -0.0084(13) -0.0020(12) -0.0174(13)
C81 0.0266(11) 0.0323(12) 0.0314(12) -0.0117(10) -0.0050(9) -0.0092(9)
C82 0.0564(17) 0.0378(14) 0.0359(14) -0.0145(12) -0.0034(12) -0.0190(13)
C83 0.079(2) 0.0499(18) 0.0446(17) -0.0056(14) -0.0130(16) -0.0387(17)
C84 0.0509(18) 0.077(2) 0.0346(15) -0.0030(15) -0.0048(13) -0.0376(17)
C85 0.0328(14) 0.070(2) 0.0365(15) -0.0151(14) -0.0019(11) -0.0099(14)
C86 0.0289(12) 0.0424(14) 0.0371(14) -0.0164(12) -0.0040(10) -0.0047(11)
C87 0.0258(11) 0.0266(11) 0.0470(14) -0.0186(11) 0.0020(10) -0.0077(9)
C88 0.0456(16) 0.0343(14) 0.069(2) -0.0240(14) -0.0219(15) -0.0020(12)
C89 0.0557(19) 0.0302(14) 0.076(2) -0.0226(15) -0.0213(17) 0.0009(13)
C90 0.0389(14) 0.0352(14) 0.071(2) -0.0313(14) 0.0040(14) -0.0117(12)
C91 0.0351(14) 0.0463(16) 0.0638(19) -0.0345(15) -0.0007(13) -0.0135(12)
C92 0.0314(12) 0.0363(13) 0.0512(16) -0.0226(12) -0.0030(11) -0.0074(11)
S4 0.0358(8) 0.0645(19) 0.0393(8) -0.0234(10) 0.0063(6) 0.0008(11)
S4A 0.051(3) 0.073(3) 0.058(2) -0.046(2) -0.0153(16) 0.019(2)

_geom_special_details            
;
 All esds (except the esd in the dihedral angle between two l.s. planes)
 are estimated using the full covariance matrix.  The cell esds are taken
 into account individually in the estimation of esds in distances, angles
 and torsion angles; correlations between esds in cell parameters are only
 used when they are defined by crystal symmetry.  An approximate (isotropic)
 treatment of cell esds is used for estimating esds involving l.s. planes.
;
loop_
_geom_bond_atom_site_label_1
_geom_bond_atom_site_label_2
_geom_bond_distance
_geom_bond_site_symmetry_2
_geom_bond_publ_flag
Ge1 C28 1.983(2) . ?
Ge1 C29 1.954(2) . ?
Ge1 C35 1.947(2) . ?
Ge1 C41 1.947(2) . ?
Cu1 S1 2.1944(7) . ?
Cu1 C1 1.903(2) . ?
S1 C28 1.698(2) . ?
S2 C28 1.651(2) . ?
N1 C1 1.357(3) . ?
N1 C2 1.385(3) . ?
N1 C16 1.442(3) . ?
N2 C1 1.363(3) . ?
N2 C3 1.385(3) . ?
N2 C4 1.445(3) . ?
C2 H2 0.9500 . ?
C2 C3 1.339(3) . ?
C3 H3 0.9500 . ?
C4 C5 1.397(3) . ?
C4 C9 1.399(3) . ?
C5 C6 1.395(4) . ?
C5 C10 1.520(3) . ?
C6 H6 0.9500 . ?
C6 C7 1.379(4) . ?
C7 H7 0.9500 . ?
C7 C8 1.378(4) . ?
C8 H8 0.9500 . ?
C8 C9 1.397(3) . ?
C9 C13 1.516(3) . ?
C10 H10 1.0000 . ?
C10 C11 1.514(4) . ?
C10 C12 1.521(4) . ?
C11 H11A 0.9800 . ?
C11 H11B 0.9800 . ?
C11 H11C 0.9800 . ?
C12 H12A 0.9800 . ?
C12 H12B 0.9800 . ?
C12 H12C 0.9800 . ?
C13 H13 1.0000 . ?
C13 C14 1.525(5) . ?
C13 C15 1.523(4) . ?
C14 H14A 0.9800 . ?
C14 H14B 0.9800 . ?
C14 H14C 0.9800 . ?
C15 H15A 0.9800 . ?
C15 H15B 0.9800 . ?
C15 H15C 0.9800 . ?
C16 C17 1.403(4) . ?
C16 C21 1.399(4) . ?
C17 C18 1.398(3) . ?
C17 C22 1.522(4) . ?
C18 H18 0.9500 . ?
C18 C19 1.379(4) . ?
C19 H19 0.9500 . ?
C19 C20 1.379(4) . ?
C20 H20 0.9500 . ?
C20 C21 1.396(3) . ?
C21 C25 1.520(4) . ?
C22 H22 1.0000 . ?
C22 C23 1.523(4) . ?
C22 C24 1.519(4) . ?
C23 H23A 0.9800 . ?
C23 H23B 0.9800 . ?
C23 H23C 0.9800 . ?
C24 H24A 0.9800 . ?
C24 H24B 0.9800 . ?
C24 H24C 0.9800 . ?
C25 H25 1.0000 . ?
C25 C26 1.516(4) . ?
C25 C27 1.523(4) . ?
C26 H26A 0.9800 . ?
C26 H26B 0.9800 . ?
C26 H26C 0.9800 . ?
C27 H27A 0.9800 . ?
C27 H27B 0.9800 . ?
C27 H27C 0.9800 . ?
C29 C30 1.389(4) . ?
C29 C34 1.400(4) . ?
C30 H30 0.9500 . ?
C30 C31 1.389(4) . ?
C31 H31 0.9500 . ?
C31 C32 1.382(5) . ?
C32 H32 0.9500 . ?
C32 C33 1.373(4) . ?
C33 H33 0.9500 . ?
C33 C34 1.387(4) . ?
C34 H34 0.9500 . ?
C35 C36 1.393(3) . ?
C35 C40 1.393(3) . ?
C36 H36 0.9500 . ?
C36 C37 1.387(4) . ?
C37 H37 0.9500 . ?
C37 C38 1.377(4) . ?
C38 H38 0.9500 . ?
C38 C39 1.370(4) . ?
C39 H39 0.9500 . ?
C39 C40 1.388(4) . ?
C40 H40 0.9500 . ?
C41 C42 1.397(3) . ?
C41 C46 1.384(3) . ?
C42 H42 0.9500 . ?
C42 C43 1.387(4) . ?
C43 H43 0.9500 . ?
C43 C44 1.382(5) . ?
C44 H44 0.9500 . ?
C44 C45 1.377(4) . ?
C45 H45 0.9500 . ?
C45 C46 1.389(4) . ?
C46 H46 0.9500 . ?
Ge2 C74 1.978(2) . ?
Ge2 C75 1.950(2) . ?
Ge2 C81 1.957(2) . ?
Ge2 C87 1.951(2) . ?
Cu2 S3 2.1766(7) . ?
Cu2 C47 1.894(2) . ?
S3 C74 1.711(3) . ?
N3 C47 1.353(3) . ?
N3 C48 1.385(3) . ?
N3 C62 1.442(3) . ?
N4 C47 1.362(3) . ?
N4 C49 1.381(3) . ?
N4 C50 1.446(3) . ?
C48 H48 0.9500 . ?
C48 C49 1.348(3) . ?
C49 H49 0.9500 . ?
C50 C51 1.400(3) . ?
C50 C55 1.396(3) . ?
C51 C52 1.397(4) . ?
C51 C56 1.517(3) . ?
C52 H52 0.9500 . ?
C52 C53 1.374(4) . ?
C53 H53 0.9500 . ?
C53 C54 1.382(4) . ?
C54 H54 0.9500 . ?
C54 C55 1.397(3) . ?
C55 C59 1.517(3) . ?
C56 H56 1.0000 . ?
C56 C57 1.516(4) . ?
C56 C58 1.532(4) . ?
C57 H57A 0.9800 . ?
C57 H57B 0.9800 . ?
C57 H57C 0.9800 . ?
C58 H58A 0.9800 . ?
C58 H58B 0.9800 . ?
C58 H58C 0.9800 . ?
C59 H59 1.0000 . ?
C59 C60 1.508(4) . ?
C59 C61 1.526(4) . ?
C60 H60A 0.9800 . ?
C60 H60B 0.9800 . ?
C60 H60C 0.9800 . ?
C61 H61A 0.9800 . ?
C61 H61B 0.9800 . ?
C61 H61C 0.9800 . ?
C62 C63 1.398(3) . ?
C62 C67 1.398(3) . ?
C63 C64 1.401(3) . ?
C63 C68 1.521(3) . ?
C64 H64 0.9500 . ?
C64 C65 1.382(4) . ?
C65 H65 0.9500 . ?
C65 C66 1.387(4) . ?
C66 H66 0.9500 . ?
C66 C67 1.391(3) . ?
C67 C71 1.522(3) . ?
C68 H68 1.0000 . ?
C68 C69 1.512(4) . ?
C68 C70 1.524(4) . ?
C69 H69A 0.9800 . ?
C69 H69B 0.9800 . ?
C69 H69C 0.9800 . ?
C70 H70A 0.9800 . ?
C70 H70B 0.9800 . ?
C70 H70C 0.9800 . ?
C71 H71 1.0000 . ?
C71 C72 1.526(4) . ?
C71 C73 1.521(4) . ?
C72 H72A 0.9800 . ?
C72 H72B 0.9800 . ?
C72 H72C 0.9800 . ?
C73 H73A 0.9800 . ?
C73 H73B 0.9800 . ?
C73 H73C 0.9800 . ?
C74 S4 1.648(3) . ?
C74 S4A 1.636(4) . ?
C75 C76 1.386(4) . ?
C75 C80 1.392(4) . ?
C76 H76 0.9500 . ?
C76 C77 1.392(4) . ?
C77 H77 0.9500 . ?
C77 C78 1.383(4) . ?
C78 H78 0.9500 . ?
C78 C79 1.372(5) . ?
C79 H79 0.9500 . ?
C79 C80 1.388(4) . ?
C80 H80 0.9500 . ?
C81 C82 1.396(4) . ?
C81 C86 1.386(4) . ?
C82 H82 0.9500 . ?
C82 C83 1.392(4) . ?
C83 H83 0.9500 . ?
C83 C84 1.391(5) . ?
C84 H84 0.9500 . ?
C84 C85 1.373(5) . ?
C85 H85 0.9500 . ?
C85 C86 1.393(4) . ?
C86 H86 0.9500 . ?
C87 C88 1.388(4) . ?
C87 C92 1.393(4) . ?
C88 H88 0.9500 . ?
C88 C89 1.393(4) . ?
C89 H89 0.9500 . ?
C89 C90 1.365(4) . ?
C90 H90 0.9500 . ?
C90 C91 1.369(4) . ?
C91 H91 0.9500 . ?
C91 C92 1.389(4) . ?
C92 H92 0.9500 . ?

loop_
_geom_angle_atom_site_label_1
_geom_angle_atom_site_label_2
_geom_angle_atom_site_label_3
_geom_angle
_geom_angle_site_symmetry_1
_geom_angle_site_symmetry_3
_geom_angle_publ_flag
C29 Ge1 C28 111.71(10) . . ?
C35 Ge1 C28 109.69(10) . . ?
C35 Ge1 C29 110.14(10) . . ?
C35 Ge1 C41 111.58(10) . . ?
C41 Ge1 C28 108.67(10) . . ?
C41 Ge1 C29 104.98(10) . . ?
C1 Cu1 S1 165.59(7) . . ?
C28 S1 Cu1 99.97(8) . . ?
C1 N1 C2 111.69(19) . . ?
C1 N1 C16 125.2(2) . . ?
C2 N1 C16 123.1(2) . . ?
C1 N2 C3 111.43(19) . . ?
C1 N2 C4 126.02(19) . . ?
C3 N2 C4 122.47(19) . . ?
N1 C1 Cu1 124.20(17) . . ?
N1 C1 N2 103.46(19) . . ?
N2 C1 Cu1 131.93(17) . . ?
N1 C2 H2 126.7 . . ?
C3 C2 N1 106.7(2) . . ?
C3 C2 H2 126.7 . . ?
N2 C3 H3 126.6 . . ?
C2 C3 N2 106.8(2) . . ?
C2 C3 H3 126.6 . . ?
C5 C4 N2 118.1(2) . . ?
C5 C4 C9 123.2(2) . . ?
C9 C4 N2 118.5(2) . . ?
C4 C5 C10 122.2(2) . . ?
C6 C5 C4 117.0(2) . . ?
C6 C5 C10 120.8(2) . . ?
C5 C6 H6 119.4 . . ?
C7 C6 C5 121.3(2) . . ?
C7 C6 H6 119.4 . . ?
C6 C7 H7 119.8 . . ?
C8 C7 C6 120.3(2) . . ?
C8 C7 H7 119.8 . . ?
C7 C8 H8 119.4 . . ?
C7 C8 C9 121.2(2) . . ?
C9 C8 H8 119.4 . . ?
C4 C9 C13 122.2(2) . . ?
C8 C9 C4 117.0(2) . . ?
C8 C9 C13 120.8(2) . . ?
C5 C10 H10 107.3 . . ?
C5 C10 C12 112.2(2) . . ?
C11 C10 C5 111.1(2) . . ?
C11 C10 H10 107.3 . . ?
C11 C10 C12 111.5(3) . . ?
C12 C10 H10 107.3 . . ?
C10 C11 H11A 109.5 . . ?
C10 C11 H11B 109.5 . . ?
C10 C11 H11C 109.5 . . ?
H11A C11 H11B 109.5 . . ?
H11A C11 H11C 109.5 . . ?
H11B C11 H11C 109.5 . . ?
C10 C12 H12A 109.5 . . ?
C10 C12 H12B 109.5 . . ?
C10 C12 H12C 109.5 . . ?
H12A C12 H12B 109.5 . . ?
H12A C12 H12C 109.5 . . ?
H12B C12 H12C 109.5 . . ?
C9 C13 H13 107.8 . . ?
C9 C13 C14 110.1(2) . . ?
C9 C13 C15 113.2(2) . . ?
C14 C13 H13 107.8 . . ?
C15 C13 H13 107.8 . . ?
C15 C13 C14 110.1(2) . . ?
C13 C14 H14A 109.5 . . ?
C13 C14 H14B 109.5 . . ?
C13 C14 H14C 109.5 . . ?
H14A C14 H14B 109.5 . . ?
H14A C14 H14C 109.5 . . ?
H14B C14 H14C 109.5 . . ?
C13 C15 H15A 109.5 . . ?
C13 C15 H15B 109.5 . . ?
C13 C15 H15C 109.5 . . ?
H15A C15 H15B 109.5 . . ?
H15A C15 H15C 109.5 . . ?
H15B C15 H15C 109.5 . . ?
C17 C16 N1 118.7(2) . . ?
C21 C16 N1 117.8(2) . . ?
C21 C16 C17 123.4(2) . . ?
C16 C17 C22 123.0(2) . . ?
C18 C17 C16 116.4(2) . . ?
C18 C17 C22 120.6(2) . . ?
C17 C18 H18 119.3 . . ?
C19 C18 C17 121.5(3) . . ?
C19 C18 H18 119.3 . . ?
C18 C19 H19 119.7 . . ?
C18 C19 C20 120.7(2) . . ?
C20 C19 H19 119.7 . . ?
C19 C20 H20 119.6 . . ?
C19 C20 C21 120.7(3) . . ?
C21 C20 H20 119.6 . . ?
C16 C21 C25 122.5(2) . . ?
C20 C21 C16 117.3(2) . . ?
C20 C21 C25 120.2(2) . . ?
C17 C22 H22 107.8 . . ?
C17 C22 C23 112.4(3) . . ?
C23 C22 H22 107.8 . . ?
C24 C22 C17 111.0(3) . . ?
C24 C22 H22 107.8 . . ?
C24 C22 C23 109.9(3) . . ?
C22 C23 H23A 109.5 . . ?
C22 C23 H23B 109.5 . . ?
C22 C23 H23C 109.5 . . ?
H23A C23 H23B 109.5 . . ?
H23A C23 H23C 109.5 . . ?
H23B C23 H23C 109.5 . . ?
C22 C24 H24A 109.5 . . ?
C22 C24 H24B 109.5 . . ?
C22 C24 H24C 109.5 . . ?
H24A C24 H24B 109.5 . . ?
H24A C24 H24C 109.5 . . ?
H24B C24 H24C 109.5 . . ?
C21 C25 H25 107.5 . . ?
C21 C25 C27 111.4(2) . . ?
C26 C25 C21 111.1(2) . . ?
C26 C25 H25 107.5 . . ?
C26 C25 C27 111.7(3) . . ?
C27 C25 H25 107.5 . . ?
C25 C26 H26A 109.5 . . ?
C25 C26 H26B 109.5 . . ?
C25 C26 H26C 109.5 . . ?
H26A C26 H26B 109.5 . . ?
H26A C26 H26C 109.5 . . ?
H26B C26 H26C 109.5 . . ?
C25 C27 H27A 109.5 . . ?
C25 C27 H27B 109.5 . . ?
C25 C27 H27C 109.5 . . ?
H27A C27 H27B 109.5 . . ?
H27A C27 H27C 109.5 . . ?
H27B C27 H27C 109.5 . . ?
S1 C28 Ge1 117.19(13) . . ?
S2 C28 Ge1 118.11(13) . . ?
S2 C28 S1 124.69(14) . . ?
C30 C29 Ge1 122.9(2) . . ?
C30 C29 C34 118.0(2) . . ?
C34 C29 Ge1 119.16(19) . . ?
C29 C30 H30 119.7 . . ?
C31 C30 C29 120.5(3) . . ?
C31 C30 H30 119.7 . . ?
C30 C31 H31 119.7 . . ?
C32 C31 C30 120.6(3) . . ?
C32 C31 H31 119.7 . . ?
C31 C32 H32 120.2 . . ?
C33 C32 C31 119.6(3) . . ?
C33 C32 H32 120.2 . . ?
C32 C33 H33 120.0 . . ?
C32 C33 C34 120.1(3) . . ?
C34 C33 H33 120.0 . . ?
C29 C34 H34 119.4 . . ?
C33 C34 C29 121.1(3) . . ?
C33 C34 H34 119.4 . . ?
C36 C35 Ge1 120.58(19) . . ?
C40 C35 Ge1 121.34(18) . . ?
C40 C35 C36 118.1(2) . . ?
C35 C36 H36 119.7 . . ?
C37 C36 C35 120.5(3) . . ?
C37 C36 H36 119.7 . . ?
C36 C37 H37 119.8 . . ?
C38 C37 C36 120.4(3) . . ?
C38 C37 H37 119.8 . . ?
C37 C38 H38 120.1 . . ?
C39 C38 C37 119.9(2) . . ?
C39 C38 H38 120.1 . . ?
C38 C39 H39 119.9 . . ?
C38 C39 C40 120.2(3) . . ?
C40 C39 H39 119.9 . . ?
C35 C40 H40 119.5 . . ?
C39 C40 C35 120.9(2) . . ?
C39 C40 H40 119.5 . . ?
C42 C41 Ge1 119.85(19) . . ?
C46 C41 Ge1 121.67(18) . . ?
C46 C41 C42 118.4(2) . . ?
C41 C42 H42 119.6 . . ?
C43 C42 C41 120.8(3) . . ?
C43 C42 H42 119.6 . . ?
C42 C43 H43 120.0 . . ?
C44 C43 C42 119.9(3) . . ?
C44 C43 H43 120.0 . . ?
C43 C44 H44 120.1 . . ?
C45 C44 C43 119.9(3) . . ?
C45 C44 H44 120.1 . . ?
C44 C45 H45 119.9 . . ?
C44 C45 C46 120.2(3) . . ?
C46 C45 H45 119.9 . . ?
C41 C46 C45 120.8(2) . . ?
C41 C46 H46 119.6 . . ?
C45 C46 H46 119.6 . . ?
C75 Ge2 C74 110.78(11) . . ?
C75 Ge2 C81 109.83(10) . . ?
C75 Ge2 C87 107.93(11) . . ?
C81 Ge2 C74 106.91(10) . . ?
C87 Ge2 C74 110.27(10) . . ?
C87 Ge2 C81 111.16(11) . . ?
C47 Cu2 S3 170.43(7) . . ?
C74 S3 Cu2 96.64(9) . . ?
C47 N3 C48 111.53(18) . . ?
C47 N3 C62 122.25(18) . . ?
C48 N3 C62 126.14(19) . . ?
C47 N4 C49 110.99(19) . . ?
C47 N4 C50 122.81(18) . . ?
C49 N4 C50 125.82(18) . . ?
N3 C47 Cu2 127.09(16) . . ?
N3 C47 N4 104.14(18) . . ?
N4 C47 Cu2 128.77(16) . . ?
N3 C48 H48 126.8 . . ?
C49 C48 N3 106.3(2) . . ?
C49 C48 H48 126.8 . . ?
N4 C49 H49 126.5 . . ?
C48 C49 N4 107.0(2) . . ?
C48 C49 H49 126.5 . . ?
C51 C50 N4 117.8(2) . . ?
C55 C50 N4 119.0(2) . . ?
C55 C50 C51 123.2(2) . . ?
C50 C51 C56 122.6(2) . . ?
C52 C51 C50 117.0(2) . . ?
C52 C51 C56 120.3(2) . . ?
C51 C52 H52 119.4 . . ?
C53 C52 C51 121.3(2) . . ?
C53 C52 H52 119.4 . . ?
C52 C53 H53 119.8 . . ?
C52 C53 C54 120.5(2) . . ?
C54 C53 H53 119.8 . . ?
C53 C54 H54 119.5 . . ?
C53 C54 C55 120.9(2) . . ?
C55 C54 H54 119.5 . . ?
C50 C55 C54 117.2(2) . . ?
C50 C55 C59 122.7(2) . . ?
C54 C55 C59 120.1(2) . . ?
C51 C56 H56 107.6 . . ?
C51 C56 C58 109.8(2) . . ?
C57 C56 C51 112.2(3) . . ?
C57 C56 H56 107.6 . . ?
C57 C56 C58 111.8(3) . . ?
C58 C56 H56 107.6 . . ?
C56 C57 H57A 109.5 . . ?
C56 C57 H57B 109.5 . . ?
C56 C57 H57C 109.5 . . ?
H57A C57 H57B 109.5 . . ?
H57A C57 H57C 109.5 . . ?
H57B C57 H57C 109.5 . . ?
C56 C58 H58A 109.5 . . ?
C56 C58 H58B 109.5 . . ?
C56 C58 H58C 109.5 . . ?
H58A C58 H58B 109.5 . . ?
H58A C58 H58C 109.5 . . ?
H58B C58 H58C 109.5 . . ?
C55 C59 H59 107.9 . . ?
C55 C59 C61 110.8(2) . . ?
C60 C59 C55 110.7(3) . . ?
C60 C59 H59 107.9 . . ?
C60 C59 C61 111.4(3) . . ?
C61 C59 H59 107.9 . . ?
C59 C60 H60A 109.5 . . ?
C59 C60 H60B 109.5 . . ?
C59 C60 H60C 109.5 . . ?
H60A C60 H60B 109.5 . . ?
H60A C60 H60C 109.5 . . ?
H60B C60 H60C 109.5 . . ?
C59 C61 H61A 109.5 . . ?
C59 C61 H61B 109.5 . . ?
C59 C61 H61C 109.5 . . ?
H61A C61 H61B 109.5 . . ?
H61A C61 H61C 109.5 . . ?
H61B C61 H61C 109.5 . . ?
C63 C62 N3 118.4(2) . . ?
C67 C62 N3 118.0(2) . . ?
C67 C62 C63 123.5(2) . . ?
C62 C63 C64 116.8(2) . . ?
C62 C63 C68 122.6(2) . . ?
C64 C63 C68 120.5(2) . . ?
C63 C64 H64 119.5 . . ?
C65 C64 C63 121.0(2) . . ?
C65 C64 H64 119.5 . . ?
C64 C65 H65 119.8 . . ?
C64 C65 C66 120.4(2) . . ?
C66 C65 H65 119.8 . . ?
C65 C66 H66 119.5 . . ?
C65 C66 C67 121.1(2) . . ?
C67 C66 H66 119.5 . . ?
C62 C67 C71 121.3(2) . . ?
C66 C67 C62 117.2(2) . . ?
C66 C67 C71 121.5(2) . . ?
C63 C68 H68 107.4 . . ?
C63 C68 C70 112.0(2) . . ?
C69 C68 C63 110.9(2) . . ?
C69 C68 H68 107.4 . . ?
C69 C68 C70 111.4(3) . . ?
C70 C68 H68 107.4 . . ?
C68 C69 H69A 109.5 . . ?
C68 C69 H69B 109.5 . . ?
C68 C69 H69C 109.5 . . ?
H69A C69 H69B 109.5 . . ?
H69A C69 H69C 109.5 . . ?
H69B C69 H69C 109.5 . . ?
C68 C70 H70A 109.5 . . ?
C68 C70 H70B 109.5 . . ?
C68 C70 H70C 109.5 . . ?
H70A C70 H70B 109.5 . . ?
H70A C70 H70C 109.5 . . ?
H70B C70 H70C 109.5 . . ?
C67 C71 H71 107.6 . . ?
C67 C71 C72 110.0(2) . . ?
C72 C71 H71 107.6 . . ?
C73 C71 C67 113.7(2) . . ?
C73 C71 H71 107.6 . . ?
C73 C71 C72 110.2(2) . . ?
C71 C72 H72A 109.5 . . ?
C71 C72 H72B 109.5 . . ?
C71 C72 H72C 109.5 . . ?
H72A C72 H72B 109.5 . . ?
H72A C72 H72C 109.5 . . ?
H72B C72 H72C 109.5 . . ?
C71 C73 H73A 109.5 . . ?
C71 C73 H73B 109.5 . . ?
C71 C73 H73C 109.5 . . ?
H73A C73 H73B 109.5 . . ?
H73A C73 H73C 109.5 . . ?
H73B C73 H73C 109.5 . . ?
S3 C74 Ge2 114.57(14) . . ?
S4 C74 Ge2 121.7(2) . . ?
S4 C74 S3 123.6(2) . . ?
S4A C74 Ge2 121.4(3) . . ?
S4A C74 S3 122.6(3) . . ?
C76 C75 Ge2 121.59(19) . . ?
C76 C75 C80 117.9(2) . . ?
C80 C75 Ge2 120.6(2) . . ?
C75 C76 H76 119.5 . . ?
C75 C76 C77 121.0(3) . . ?
C77 C76 H76 119.5 . . ?
C76 C77 H77 120.0 . . ?
C78 C77 C76 120.0(3) . . ?
C78 C77 H77 120.0 . . ?
C77 C78 H78 120.1 . . ?
C79 C78 C77 119.8(3) . . ?
C79 C78 H78 120.1 . . ?
C78 C79 H79 120.0 . . ?
C78 C79 C80 120.1(3) . . ?
C80 C79 H79 120.0 . . ?
C75 C80 H80 119.4 . . ?
C79 C80 C75 121.3(3) . . ?
C79 C80 H80 119.4 . . ?
C82 C81 Ge2 120.2(2) . . ?
C86 C81 Ge2 121.3(2) . . ?
C86 C81 C82 118.5(3) . . ?
C81 C82 H82 119.8 . . ?
C83 C82 C81 120.5(3) . . ?
C83 C82 H82 119.8 . . ?
C82 C83 H83 120.1 . . ?
C84 C83 C82 119.8(3) . . ?
C84 C83 H83 120.1 . . ?
C83 C84 H84 119.8 . . ?
C85 C84 C83 120.3(3) . . ?
C85 C84 H84 119.8 . . ?
C84 C85 H85 120.3 . . ?
C84 C85 C86 119.5(3) . . ?
C86 C85 H85 120.3 . . ?
C81 C86 C85 121.4(3) . . ?
C81 C86 H86 119.3 . . ?
C85 C86 H86 119.3 . . ?
C88 C87 Ge2 120.5(2) . . ?
C88 C87 C92 117.7(2) . . ?
C92 C87 Ge2 121.74(19) . . ?
C87 C88 H88 119.6 . . ?
C87 C88 C89 120.7(3) . . ?
C89 C88 H88 119.6 . . ?
C88 C89 H89 119.7 . . ?
C90 C89 C88 120.7(3) . . ?
C90 C89 H89 119.7 . . ?
C89 C90 H90 120.3 . . ?
C89 C90 C91 119.4(3) . . ?
C91 C90 H90 120.3 . . ?
C90 C91 H91 119.7 . . ?
C90 C91 C92 120.7(3) . . ?
C92 C91 H91 119.7 . . ?
C87 C92 H92 119.6 . . ?
C91 C92 C87 120.7(3) . . ?
C91 C92 H92 119.6 . . ?

loop_
_geom_torsion_atom_site_label_1
_geom_torsion_atom_site_label_2
_geom_torsion_atom_site_label_3
_geom_torsion_atom_site_label_4
_geom_torsion
_geom_torsion_site_symmetry_1
_geom_torsion_site_symmetry_2
_geom_torsion_site_symmetry_3
_geom_torsion_site_symmetry_4
_geom_torsion_publ_flag
Ge1 C29 C30 C31 178.2(2) . . . . ?
Ge1 C29 C34 C33 -178.8(2) . . . . ?
Ge1 C35 C36 C37 176.4(2) . . . . ?
Ge1 C35 C40 C39 -176.52(19) . . . . ?
Ge1 C41 C42 C43 177.6(2) . . . . ?
Ge1 C41 C46 C45 -176.7(2) . . . . ?
Cu1 S1 C28 Ge1 -177.71(10) . . . . ?
Cu1 S1 C28 S2 0.98(17) . . . . ?
N1 C2 C3 N2 -0.4(3) . . . . ?
N1 C16 C17 C18 -176.4(2) . . . . ?
N1 C16 C17 C22 2.5(4) . . . . ?
N1 C16 C21 C20 176.9(2) . . . . ?
N1 C16 C21 C25 -3.7(3) . . . . ?
N2 C4 C5 C6 176.5(2) . . . . ?
N2 C4 C5 C10 -3.4(3) . . . . ?
N2 C4 C9 C8 -176.1(2) . . . . ?
N2 C4 C9 C13 5.4(3) . . . . ?
C1 N1 C2 C3 -0.2(3) . . . . ?
C1 N1 C16 C17 -81.4(3) . . . . ?
C1 N1 C16 C21 101.3(3) . . . . ?
C1 N2 C3 C2 0.8(3) . . . . ?
C1 N2 C4 C5 89.9(3) . . . . ?
C1 N2 C4 C9 -94.7(3) . . . . ?
C2 N1 C1 Cu1 -172.80(18) . . . . ?
C2 N1 C1 N2 0.6(3) . . . . ?
C2 N1 C16 C17 101.0(3) . . . . ?
C2 N1 C16 C21 -76.2(3) . . . . ?
C3 N2 C1 Cu1 171.81(19) . . . . ?
C3 N2 C1 N1 -0.9(3) . . . . ?
C3 N2 C4 C5 -86.6(3) . . . . ?
C3 N2 C4 C9 88.8(3) . . . . ?
C4 N2 C1 Cu1 -5.1(4) . . . . ?
C4 N2 C1 N1 -177.7(2) . . . . ?
C4 N2 C3 C2 177.8(2) . . . . ?
C4 C5 C6 C7 -1.4(4) . . . . ?
C4 C5 C10 C11 -103.2(3) . . . . ?
C4 C5 C10 C12 131.2(3) . . . . ?
C4 C9 C13 C14 91.5(3) . . . . ?
C4 C9 C13 C15 -144.8(3) . . . . ?
C5 C4 C9 C8 -0.9(4) . . . . ?
C5 C4 C9 C13 -179.4(2) . . . . ?
C5 C6 C7 C8 1.0(5) . . . . ?
C6 C5 C10 C11 76.8(4) . . . . ?
C6 C5 C10 C12 -48.8(4) . . . . ?
C6 C7 C8 C9 -0.5(5) . . . . ?
C7 C8 C9 C4 0.4(4) . . . . ?
C7 C8 C9 C13 179.0(3) . . . . ?
C8 C9 C13 C14 -87.0(3) . . . . ?
C8 C9 C13 C15 36.7(4) . . . . ?
C9 C4 C5 C6 1.4(4) . . . . ?
C9 C4 C5 C10 -178.6(2) . . . . ?
C10 C5 C6 C7 178.6(3) . . . . ?
C16 N1 C1 Cu1 9.4(3) . . . . ?
C16 N1 C1 N2 -177.2(2) . . . . ?
C16 N1 C2 C3 177.7(2) . . . . ?
C16 C17 C18 C19 -0.7(4) . . . . ?
C16 C17 C22 C23 138.1(3) . . . . ?
C16 C17 C22 C24 -98.4(3) . . . . ?
C16 C21 C25 C26 -112.6(3) . . . . ?
C16 C21 C25 C27 122.2(3) . . . . ?
C17 C16 C21 C20 -0.2(4) . . . . ?
C17 C16 C21 C25 179.2(2) . . . . ?
C17 C18 C19 C20 0.3(4) . . . . ?
C18 C17 C22 C23 -43.1(4) . . . . ?
C18 C17 C22 C24 80.4(3) . . . . ?
C18 C19 C20 C21 0.2(4) . . . . ?
C19 C20 C21 C16 -0.2(4) . . . . ?
C19 C20 C21 C25 -179.7(2) . . . . ?
C20 C21 C25 C26 66.8(3) . . . . ?
C20 C21 C25 C27 -58.4(3) . . . . ?
C21 C16 C17 C18 0.7(4) . . . . ?
C21 C16 C17 C22 179.6(2) . . . . ?
C22 C17 C18 C19 -179.6(3) . . . . ?
C29 C30 C31 C32 1.4(5) . . . . ?
C30 C29 C34 C33 1.4(4) . . . . ?
C30 C31 C32 C33 -0.2(5) . . . . ?
C31 C32 C33 C34 -0.4(4) . . . . ?
C32 C33 C34 C29 -0.3(4) . . . . ?
C34 C29 C30 C31 -2.0(4) . . . . ?
C35 C36 C37 C38 0.4(4) . . . . ?
C36 C35 C40 C39 2.0(4) . . . . ?
C36 C37 C38 C39 1.5(4) . . . . ?
C37 C38 C39 C40 -1.7(4) . . . . ?
C38 C39 C40 C35 -0.1(4) . . . . ?
C40 C35 C36 C37 -2.1(4) . . . . ?
C41 C42 C43 C44 -1.3(5) . . . . ?
C42 C41 C46 C45 0.0(4) . . . . ?
C42 C43 C44 C45 0.8(5) . . . . ?
C43 C44 C45 C46 0.1(5) . . . . ?
C44 C45 C46 C41 -0.5(4) . . . . ?
C46 C41 C42 C43 0.9(4) . . . . ?
Ge2 C75 C76 C77 179.9(2) . . . . ?
Ge2 C75 C80 C79 -179.5(2) . . . . ?
Ge2 C81 C82 C83 -178.2(2) . . . . ?
Ge2 C81 C86 C85 178.0(2) . . . . ?
Ge2 C87 C88 C89 -175.9(3) . . . . ?
Ge2 C87 C92 C91 174.9(2) . . . . ?
Cu2 S3 C74 Ge2 163.15(10) . . . . ?
Cu2 S3 C74 S4 -21.9(2) . . . . ?
Cu2 S3 C74 S4A -3.4(3) . . . . ?
N3 C48 C49 N4 -0.1(3) . . . . ?
N3 C62 C63 C64 176.2(2) . . . . ?
N3 C62 C63 C68 -1.6(3) . . . . ?
N3 C62 C67 C66 -176.1(2) . . . . ?
N3 C62 C67 C71 6.8(3) . . . . ?
N4 C50 C51 C52 -178.9(2) . . . . ?
N4 C50 C51 C56 3.9(3) . . . . ?
N4 C50 C55 C54 177.9(2) . . . . ?
N4 C50 C55 C59 -1.4(3) . . . . ?
C47 N3 C48 C49 0.3(3) . . . . ?
C47 N3 C62 C63 -95.4(3) . . . . ?
C47 N3 C62 C67 81.6(3) . . . . ?
C47 N4 C49 C48 -0.1(3) . . . . ?
C47 N4 C50 C51 72.3(3) . . . . ?
C47 N4 C50 C55 -107.9(2) . . . . ?
C48 N3 C47 Cu2 179.40(16) . . . . ?
C48 N3 C47 N4 -0.3(2) . . . . ?
C48 N3 C62 C63 81.1(3) . . . . ?
C48 N3 C62 C67 -101.9(3) . . . . ?
C49 N4 C47 Cu2 -179.48(17) . . . . ?
C49 N4 C47 N3 0.2(2) . . . . ?
C49 N4 C50 C51 -100.0(3) . . . . ?
C49 N4 C50 C55 79.8(3) . . . . ?
C50 N4 C47 Cu2 7.2(3) . . . . ?
C50 N4 C47 N3 -173.13(19) . . . . ?
C50 N4 C49 C48 173.0(2) . . . . ?
C50 C51 C52 C53 0.4(4) . . . . ?
C50 C51 C56 C57 -130.8(3) . . . . ?
C50 C51 C56 C58 104.2(3) . . . . ?
C50 C55 C59 C60 104.8(4) . . . . ?
C50 C55 C59 C61 -131.1(3) . . . . ?
C51 C50 C55 C54 -2.3(3) . . . . ?
C51 C50 C55 C59 178.4(2) . . . . ?
C51 C52 C53 C54 -1.1(4) . . . . ?
C52 C51 C56 C57 52.0(3) . . . . ?
C52 C51 C56 C58 -72.9(3) . . . . ?
C52 C53 C54 C55 0.1(4) . . . . ?
C53 C54 C55 C50 1.5(3) . . . . ?
C53 C54 C55 C59 -179.1(2) . . . . ?
C54 C55 C59 C60 -74.5(4) . . . . ?
C54 C55 C59 C61 49.6(3) . . . . ?
C55 C50 C51 C52 1.3(4) . . . . ?
C55 C50 C51 C56 -175.9(2) . . . . ?
C56 C51 C52 C53 177.7(3) . . . . ?
C62 N3 C47 Cu2 -3.7(3) . . . . ?
C62 N3 C47 N4 176.62(19) . . . . ?
C62 N3 C48 C49 -176.5(2) . . . . ?
C62 C63 C64 C65 0.2(4) . . . . ?
C62 C63 C68 C69 109.3(3) . . . . ?
C62 C63 C68 C70 -125.6(3) . . . . ?
C62 C67 C71 C72 93.3(3) . . . . ?
C62 C67 C71 C73 -142.6(2) . . . . ?
C63 C62 C67 C66 0.8(3) . . . . ?
C63 C62 C67 C71 -176.3(2) . . . . ?
C63 C64 C65 C66 0.1(4) . . . . ?
C64 C63 C68 C69 -68.4(4) . . . . ?
C64 C63 C68 C70 56.7(3) . . . . ?
C64 C65 C66 C67 0.0(4) . . . . ?
C65 C66 C67 C62 -0.4(4) . . . . ?
C65 C66 C67 C71 176.7(2) . . . . ?
C66 C67 C71 C72 -83.6(3) . . . . ?
C66 C67 C71 C73 40.4(3) . . . . ?
C67 C62 C63 C64 -0.6(3) . . . . ?
C67 C62 C63 C68 -178.4(2) . . . . ?
C68 C63 C64 C65 178.0(2) . . . . ?
C75 C76 C77 C78 -0.8(4) . . . . ?
C76 C75 C80 C79 0.1(4) . . . . ?
C76 C77 C78 C79 0.9(5) . . . . ?
C77 C78 C79 C80 -0.4(5) . . . . ?
C78 C79 C80 C75 0.0(5) . . . . ?
C80 C75 C76 C77 0.3(4) . . . . ?
C81 C82 C83 C84 -0.3(5) . . . . ?
C82 C81 C86 C85 -2.0(4) . . . . ?
C82 C83 C84 C85 -1.1(5) . . . . ?
C83 C84 C85 C86 0.9(5) . . . . ?
C84 C85 C86 C81 0.7(4) . . . . ?
C86 C81 C82 C83 1.8(4) . . . . ?
C87 C88 C89 C90 0.9(6) . . . . ?
C88 C87 C92 C91 -2.3(4) . . . . ?
C88 C89 C90 C91 -2.2(5) . . . . ?
C89 C90 C91 C92 1.2(5) . . . . ?
C90 C91 C92 C87 1.1(5) . . . . ?
C92 C87 C88 C89 1.4(5) . . . . ?

_shelx_res_file                  
;
TITL s22djl20
    s22djl20.res
    created by SHELXL-2019/3 at 12:02:10 on 28-Nov-2023
CELL 1.54184 13.1905 18.6418 20.1369 66.024 81.401 69.363
ZERR 2 0.0005 0.0007 0.001 0.004 0.003 0.004
LATT 1
SFAC C H Cu Ge N S
UNIT 184 204 4 4 8 8
SADI 0.005 C74 S4 C74 S4A
SIMU 0.02 0.005 2 S4 S4A

L.S. 12 0 0
PLAN  25
TEMP -123
CONF
BOND $H
list 4
MORE -1
fmap 2 53
acta
OMIT 10 5 13
REM <olex2.extras>
REM <HklSrc "%.\\s22djl20.hkl">
REM </olex2.extras>

WGHT    0.042800    2.849100
FVAR       0.24041
GE1   4    0.712270    0.608138    0.242622    11.00000    0.02547    0.02370 =
         0.02498   -0.01138   -0.00109   -0.00405
CU1   3    1.015024    0.363952    0.234265    11.00000    0.03212    0.03263 =
         0.02385   -0.01126   -0.00185    0.00055
S1    6    0.842138    0.432586    0.238202    11.00000    0.03148    0.02571 =
         0.03594   -0.01274    0.00247   -0.00605
S2    6    0.964396    0.542015    0.231176    11.00000    0.02780    0.05194 =
         0.04406   -0.02697   -0.00099   -0.01089
N1    5    1.191882    0.280581    0.160240    11.00000    0.03225    0.02863 =
         0.02104   -0.01093   -0.00266   -0.00249
N2    5    1.224033    0.223873    0.274114    11.00000    0.02605    0.02435 =
         0.02048   -0.00902   -0.00344   -0.00469
C1    1    1.151438    0.287724    0.224126    11.00000    0.02816    0.02663 =
         0.02161   -0.00999   -0.00301   -0.00465
C2    1    1.286174    0.213770    0.170256    11.00000    0.03253    0.03210 =
         0.02944   -0.01662   -0.00182   -0.00174
AFIX  43
H2    2    1.328523    0.196624    0.133573    11.00000   -1.20000
AFIX   0
C3    1    1.306051    0.178029    0.241713    11.00000    0.03006    0.02657 =
         0.03061   -0.01364   -0.00411   -0.00147
AFIX  43
H3    2    1.365042    0.130411    0.265563    11.00000   -1.20000
AFIX   0
C4    1    1.216637    0.201760    0.351873    11.00000    0.02543    0.02669 =
         0.01980   -0.00776   -0.00384   -0.00506
C5    1    1.162396    0.145238    0.392960    11.00000    0.02950    0.02655 =
         0.02905   -0.00732   -0.00341   -0.00675
C6    1    1.161529    0.121372    0.468223    11.00000    0.04645    0.03488 =
         0.02979   -0.00464    0.00195   -0.01576
AFIX  43
H6    2    1.124091    0.083963    0.497834    11.00000   -1.20000
AFIX   0
C7    1    1.213965    0.151024    0.500487    11.00000    0.05280    0.04817 =
         0.02107   -0.00783   -0.00254   -0.01349
AFIX  43
H7    2    1.213236    0.133273    0.551906    11.00000   -1.20000
AFIX   0
C8    1    1.267419    0.206288    0.458488    11.00000    0.03832    0.05034 =
         0.02711   -0.01674   -0.00531   -0.01396
AFIX  43
H8    2    1.302733    0.226528    0.481423    11.00000   -1.20000
AFIX   0
C9    1    1.270604    0.233074    0.382792    11.00000    0.02853    0.03563 =
         0.02602   -0.01295   -0.00224   -0.01071
C10   1    1.106460    0.110661    0.358128    11.00000    0.03874    0.03101 =
         0.04395   -0.01228   -0.00556   -0.01438
AFIX  13
H10   2    1.132077    0.124358    0.306506    11.00000   -1.20000
AFIX   0
C11   1    0.984853    0.152066    0.356731    11.00000    0.04044    0.06264 =
         0.12826   -0.04990   -0.02092   -0.00897
AFIX 137
H11A  2    0.951131    0.130997    0.331593    11.00000   -1.50000
H11B  2    0.967855    0.212190    0.331057    11.00000   -1.50000
H11C  2    0.956866    0.139808    0.406640    11.00000   -1.50000
AFIX   0
C12   1    1.136838    0.016733    0.394276    11.00000    0.06782    0.03462 =
         0.07119   -0.01544   -0.01067   -0.02006
AFIX 137
H12A  2    1.108667    0.001215    0.444209    11.00000   -1.50000
H12B  2    1.215881   -0.008087    0.394959    11.00000   -1.50000
H12C  2    1.105539   -0.003450    0.366954    11.00000   -1.50000
AFIX   0
C13   1    1.328028    0.294979    0.336965    11.00000    0.04088    0.05350 =
         0.03727   -0.02026    0.00451   -0.02775
AFIX  13
H13   2    1.349124    0.287462    0.289819    11.00000   -1.20000
AFIX   0
C14   1    1.250942    0.383257    0.320119    11.00000    0.05104    0.04812 =
         0.07806    0.00502   -0.01750   -0.02762
AFIX 137
H14A  2    1.228069    0.392069    0.365571    11.00000   -1.50000
H14B  2    1.187252    0.391617    0.294837    11.00000   -1.50000
H14C  2    1.287985    0.422799    0.289127    11.00000   -1.50000
AFIX   0
C15   1    1.430722    0.282729    0.371971    11.00000    0.03329    0.05451 =
         0.06945   -0.03762    0.00398   -0.01751
AFIX 137
H15A  2    1.470812    0.317522    0.336664    11.00000   -1.50000
H15B  2    1.476074    0.224351    0.387524    11.00000   -1.50000
H15C  2    1.411343    0.298431    0.414245    11.00000   -1.50000
AFIX   0
C16   1    1.146256    0.336547    0.089633    11.00000    0.03643    0.03080 =
         0.01975   -0.01309   -0.00269   -0.00232
C17   1    1.058264    0.326758    0.066858    11.00000    0.04114    0.03604 =
         0.02301   -0.01379   -0.00139   -0.00795
C18   1    1.021135    0.379483   -0.003613    11.00000    0.04385    0.04399 =
         0.02492   -0.01606   -0.00659   -0.00678
AFIX  43
H18   2    0.962205    0.374617   -0.021515    11.00000   -1.20000
AFIX   0
C19   1    1.068115    0.438381   -0.047711    11.00000    0.04982    0.03466 =
         0.01826   -0.01170   -0.00563   -0.00195
AFIX  43
H19   2    1.040985    0.473546   -0.095291    11.00000   -1.20000
AFIX   0
C20   1    1.154111    0.446769   -0.023449    11.00000    0.04938    0.03318 =
         0.02185   -0.01148    0.00004   -0.00859
AFIX  43
H20   2    1.185433    0.487777   -0.054454    11.00000   -1.20000
AFIX   0
C21   1    1.195616    0.395677    0.046145    11.00000    0.03711    0.03276 =
         0.02405   -0.01578   -0.00042   -0.00413
C22   1    1.005703    0.261755    0.114497    11.00000    0.05120    0.04832 =
         0.02807   -0.01198   -0.00645   -0.01962
AFIX  13
H22   2    1.025986    0.244160    0.166016    11.00000   -1.20000
AFIX   0
C23   1    0.882580    0.295431    0.110048    11.00000    0.05246    0.05725 =
         0.07309   -0.02908    0.01956   -0.02083
AFIX 137
H23A  2    0.855851    0.344660    0.122436    11.00000   -1.50000
H23B  2    0.852292    0.252892    0.144285    11.00000   -1.50000
H23C  2    0.860359    0.310414    0.060561    11.00000   -1.50000
AFIX   0
C24   1    1.048001    0.185562    0.095100    11.00000    0.05970    0.03676 =
         0.08736   -0.01944    0.00943   -0.01382
AFIX 137
H24A  2    1.030932    0.201409    0.044310    11.00000   -1.50000
H24B  2    1.013674    0.144439    0.126769    11.00000   -1.50000
H24C  2    1.126678    0.161693    0.101709    11.00000   -1.50000
AFIX   0
C25   1    1.289991    0.405878    0.072342    11.00000    0.04190    0.03933 =
         0.02816   -0.01363   -0.00149   -0.01061
AFIX  13
H25   2    1.310568    0.361086    0.121514    11.00000   -1.20000
AFIX   0
C26   1    1.257194    0.488311    0.080721    11.00000    0.05999    0.05940 =
         0.08853   -0.04467   -0.02591   -0.00406
AFIX 137
H26A  2    1.233056    0.533611    0.033754    11.00000   -1.50000
H26B  2    1.319355    0.493417    0.097545    11.00000   -1.50000
H26C  2    1.197966    0.491204    0.116281    11.00000   -1.50000
AFIX   0
C27   1    1.388541    0.394746    0.022774    11.00000    0.04950    0.10301 =
         0.04806   -0.03703    0.00756   -0.02713
AFIX 137
H27A  2    1.409760    0.339741    0.020705    11.00000   -1.50000
H27B  2    1.448640    0.399877    0.041890    11.00000   -1.50000
H27C  2    1.370638    0.437455   -0.026171    11.00000   -1.50000
AFIX   0
C28   1    0.850244    0.522304    0.236261    11.00000    0.02736    0.02818 =
         0.02416   -0.01135   -0.00167   -0.00367
C29   1    0.587355    0.586704    0.222968    11.00000    0.02821    0.02681 =
         0.03400   -0.01840   -0.00124   -0.00410
C30   1    0.542614    0.621021    0.154269    11.00000    0.04157    0.06226 =
         0.03079   -0.02303    0.00527   -0.02309
AFIX  43
H30   2    0.571766    0.657830    0.114760    11.00000   -1.20000
AFIX   0
C31   1    0.455609    0.601939    0.142897    11.00000    0.04535    0.08179 =
         0.04093   -0.03567    0.00021   -0.02435
AFIX  43
H31   2    0.426815    0.624842    0.095437    11.00000   -1.20000
AFIX   0
C32   1    0.410492    0.549947    0.199956    11.00000    0.04186    0.05349 =
         0.06027   -0.03785    0.00616   -0.02168
AFIX  43
H32   2    0.350824    0.537318    0.191802    11.00000   -1.20000
AFIX   0
C33   1    0.452414    0.516649    0.268506    11.00000    0.04405    0.02668 =
         0.05654   -0.01784    0.00007   -0.01296
AFIX  43
H33   2    0.421450    0.481132    0.307961    11.00000   -1.20000
AFIX   0
C34   1    0.539908    0.534827    0.280182    11.00000    0.03785    0.02320 =
         0.04297   -0.00990   -0.00589   -0.00643
AFIX  43
H34   2    0.568130    0.511673    0.327831    11.00000   -1.20000
AFIX   0
C35   1    0.715987    0.717113    0.174784    11.00000    0.02360    0.02763 =
         0.02803   -0.00914   -0.00155   -0.00620
C36   1    0.739055    0.732259    0.101433    11.00000    0.04196    0.03954 =
         0.03149   -0.01468    0.00062   -0.01195
AFIX  43
H36   2    0.757147    0.688256    0.084836    11.00000   -1.20000
AFIX   0
C37   1    0.735815    0.811076    0.052447    11.00000    0.04779    0.05343 =
         0.02844   -0.00941    0.00575   -0.02003
AFIX  43
H37   2    0.751263    0.820756    0.002508    11.00000   -1.20000
AFIX   0
C38   1    0.710337    0.875389    0.075765    11.00000    0.03616    0.03543 =
         0.04061   -0.00031   -0.00192   -0.01461
AFIX  43
H38   2    0.706489    0.929544    0.041813    11.00000   -1.20000
AFIX   0
C39   1    0.690554    0.861088    0.148040    11.00000    0.03676    0.02993 =
         0.04662   -0.01358    0.00011   -0.00944
AFIX  43
H39   2    0.674855    0.905090    0.164351    11.00000   -1.20000
AFIX   0
C40   1    0.693386    0.782516    0.197472    11.00000    0.03019    0.03111 =
         0.03122   -0.01263   -0.00014   -0.00676
AFIX  43
H40   2    0.679721    0.773202    0.247483    11.00000   -1.20000
AFIX   0
C41   1    0.691703    0.601994    0.342332    11.00000    0.03151    0.02618 =
         0.02683   -0.01229    0.00298   -0.01052
C42   1    0.599371    0.656066    0.361173    11.00000    0.03693    0.03811 =
         0.03341   -0.01331    0.00386   -0.00426
AFIX  43
H42   2    0.548411    0.696969    0.324765    11.00000   -1.20000
AFIX   0
C43   1    0.581215    0.650747    0.432394    11.00000    0.05228    0.04823 =
         0.03889   -0.02190    0.01447   -0.00863
AFIX  43
H43   2    0.518867    0.688581    0.444401    11.00000   -1.20000
AFIX   0
C44   1    0.653885    0.590369    0.485883    11.00000    0.06957    0.05003 =
         0.02622   -0.01675    0.01027   -0.02542
AFIX  43
H44   2    0.641140    0.586203    0.534810    11.00000   -1.20000
AFIX   0
C45   1    0.744808    0.536249    0.468149    11.00000    0.05659    0.03885 =
         0.02739   -0.00739   -0.00747   -0.01555
AFIX  43
H45   2    0.794714    0.494667    0.504939    11.00000   -1.20000
AFIX   0
C46   1    0.763822    0.542239    0.396642    11.00000    0.03826    0.02660 =
         0.03111   -0.01098   -0.00196   -0.01029
AFIX  43
H46   2    0.827068    0.504883    0.384878    11.00000   -1.20000
AFIX   0

GE2   4    0.672226    0.082604    0.227934    11.00000    0.02301    0.02418 =
         0.03447   -0.01287   -0.00130   -0.00492
CU2   3    1.023203   -0.118133    0.306657    11.00000    0.02210    0.02428 =
         0.03037   -0.00897    0.00076   -0.00288
S3    6    0.879557   -0.022773    0.321834    11.00000    0.03648    0.04287 =
         0.03560   -0.01646   -0.00512    0.00831
N3    5    1.212303   -0.221201    0.254297    11.00000    0.02164    0.02114 =
         0.02083   -0.00662   -0.00081   -0.00490
N4    5    1.183691   -0.284736    0.367212    11.00000    0.02536    0.02153 =
         0.02094   -0.00561   -0.00035   -0.00618
C47   1    1.144341   -0.211963    0.309782    11.00000    0.02198    0.02272 =
         0.01912   -0.00512   -0.00085   -0.00785
C48   1    1.292835   -0.297710    0.276244    11.00000    0.02739    0.02356 =
         0.02684   -0.00928   -0.00168   -0.00113
AFIX  43
H48   2    1.349746   -0.318094    0.247031    11.00000   -1.20000
AFIX   0
C49   1    1.274412   -0.337496    0.347284    11.00000    0.02974    0.02258 =
         0.02784   -0.00751   -0.00289   -0.00117
AFIX  43
H49   2    1.315943   -0.391571    0.377855    11.00000   -1.20000
AFIX   0
C50   1    1.128129   -0.305347    0.436582    11.00000    0.02727    0.02026 =
         0.02005   -0.00300    0.00024   -0.00577
C51   1    1.033737   -0.325121    0.440824    11.00000    0.03341    0.02931 =
         0.02578   -0.00473   -0.00302   -0.01157
C52   1    0.980173   -0.343371    0.507932    11.00000    0.03229    0.03907 =
         0.03435   -0.00792    0.00244   -0.01634
AFIX  43
H52   2    0.916069   -0.357410    0.512971    11.00000   -1.20000
AFIX   0
C53   1    1.018437   -0.341405    0.566806    11.00000    0.03770    0.03723 =
         0.02670   -0.00950    0.00698   -0.01295
AFIX  43
H53   2    0.979961   -0.353127    0.611683    11.00000   -1.20000
AFIX   0
C54   1    1.112520   -0.322489    0.561188    11.00000    0.03769    0.02923 =
         0.02254   -0.00798    0.00007   -0.01098
AFIX  43
H54   2    1.138027   -0.321422    0.602360    11.00000   -1.20000
AFIX   0
C55   1    1.170632   -0.304916    0.495814    11.00000    0.03127    0.02051 =
         0.02240   -0.00441   -0.00134   -0.00757
C56   1    0.992440   -0.330869    0.377389    11.00000    0.04352    0.05449 =
         0.03008   -0.00876   -0.00328   -0.02995
AFIX  13
H56   2    1.033362   -0.306091    0.332985    11.00000   -1.20000
AFIX   0
C57   1    0.873069   -0.282255    0.363446    11.00000    0.05303    0.05980 =
         0.05652   -0.00912   -0.02242   -0.02331
AFIX 137
H57A  2    0.830687   -0.305589    0.405964    11.00000   -1.50000
H57B  2    0.850654   -0.285669    0.320857    11.00000   -1.50000
H57C  2    0.860713   -0.224085    0.354504    11.00000   -1.50000
AFIX   0
C58   1    1.017085   -0.422044    0.389849    11.00000    0.06741    0.06760 =
         0.05433   -0.03424   -0.01335   -0.02280
AFIX 137
H58A  2    1.095453   -0.450360    0.394692    11.00000   -1.50000
H58B  2    0.991009   -0.425406    0.348456    11.00000   -1.50000
H58C  2    0.980561   -0.448704    0.434373    11.00000   -1.50000
AFIX   0
C59   1    1.274563   -0.285553    0.491080    11.00000    0.03685    0.03977 =
         0.02894   -0.01049   -0.00155   -0.01809
AFIX  13
H59   2    1.312073   -0.287319    0.444514    11.00000   -1.20000
AFIX   0
C60   1    1.250198   -0.199463    0.489382    11.00000    0.06828    0.05182 =
         0.17578   -0.04253    0.00293   -0.03632
AFIX 137
H60A  2    1.212515   -0.195979    0.534312    11.00000   -1.50000
H60B  2    1.204139   -0.158901    0.447614    11.00000   -1.50000
H60C  2    1.318111   -0.187575    0.485116    11.00000   -1.50000
AFIX   0
C61   1    1.350056   -0.350691    0.553501    11.00000    0.04048    0.08456 =
         0.03342   -0.00890   -0.00411   -0.02481
AFIX 137
H61A  2    1.414267   -0.334925    0.551427    11.00000   -1.50000
H61B  2    1.372248   -0.404680    0.549273    11.00000   -1.50000
H61C  2    1.312147   -0.354310    0.599900    11.00000   -1.50000
AFIX   0
C62   1    1.195893   -0.159018    0.181449    11.00000    0.02078    0.02388 =
         0.01951   -0.00652    0.00089   -0.00496
C63   1    1.141284   -0.167812    0.132292    11.00000    0.02518    0.03306 =
         0.02387   -0.00985   -0.00038   -0.00866
C64   1    1.120930   -0.103711    0.063389    11.00000    0.03106    0.04389 =
         0.02478   -0.00845   -0.00661   -0.01041
AFIX  43
H64   2    1.083834   -0.107221    0.028424    11.00000   -1.20000
AFIX   0
C65   1    1.153958   -0.035471    0.045489    11.00000    0.03751    0.03646 =
         0.02370    0.00071   -0.00352   -0.01037
AFIX  43
H65   2    1.139279    0.007431   -0.001479    11.00000   -1.20000
AFIX   0
C66   1    1.208428   -0.029264    0.095718    11.00000    0.03773    0.02965 =
         0.02856   -0.00324    0.00115   -0.01303
AFIX  43
H66   2    1.230672    0.018001    0.082668    11.00000   -1.20000
AFIX   0
C67   1    1.231013   -0.091086    0.164864    11.00000    0.02622    0.02581 =
         0.02467   -0.00821    0.00163   -0.00866
C68   1    1.101240   -0.241238    0.152112    11.00000    0.03861    0.03691 =
         0.03633   -0.01340   -0.00700   -0.01556
AFIX  13
H68   2    1.130475   -0.281907    0.201219    11.00000   -1.20000
AFIX   0
C69   1    0.978985   -0.214850    0.157812    11.00000    0.04067    0.05905 =
         0.12680   -0.03499    0.00671   -0.02867
AFIX 137
H69A  2    0.947716   -0.174427    0.110506    11.00000   -1.50000
H69B  2    0.954761   -0.189573    0.194055    11.00000   -1.50000
H69C  2    0.955252   -0.263449    0.172567    11.00000   -1.50000
AFIX   0
C70   1    1.143247   -0.285272    0.099310    11.00000    0.07490    0.05970 =
         0.06599   -0.03794   -0.00142   -0.02371
AFIX 137
H70A  2    1.119794   -0.334205    0.115715    11.00000   -1.50000
H70B  2    1.222568   -0.302516    0.097522    11.00000   -1.50000
H70C  2    1.114384   -0.247402    0.050749    11.00000   -1.50000
AFIX   0
C71   1    1.295982   -0.087100    0.218938    11.00000    0.03968    0.03516 =
         0.02685   -0.01108    0.00053   -0.01929
AFIX  13
H71   2    1.279653   -0.123948    0.268603    11.00000   -1.20000
AFIX   0
C72   1    1.416938   -0.121233    0.204787    11.00000    0.03811    0.05017 =
         0.05819   -0.02517   -0.01143   -0.01052
AFIX 137
H72A  2    1.435032   -0.178290    0.208139    11.00000   -1.50000
H72B  2    1.458213   -0.120606    0.241060    11.00000   -1.50000
H72C  2    1.435270   -0.086729    0.156072    11.00000   -1.50000
AFIX   0
C73   1    1.267817   -0.000674    0.218975    11.00000    0.06143    0.04847 =
         0.06078   -0.03395   -0.00396   -0.01522
AFIX 137
H73A  2    1.290349    0.035489    0.172643    11.00000   -1.50000
H73B  2    1.305525   -0.003694    0.258912    11.00000   -1.50000
H73C  2    1.189426    0.021877    0.225392    11.00000   -1.50000
AFIX   0
C74   1    0.827012    0.014341    0.237088    11.00000    0.02532    0.02271 =
         0.04655   -0.01220   -0.00400   -0.00429
C75   1    0.614541    0.103453    0.135780    11.00000    0.02754    0.02569 =
         0.03288   -0.01096   -0.00310   -0.00270
C76   1    0.533603    0.073346    0.133097    11.00000    0.03566    0.03069 =
         0.03415   -0.01309   -0.00036   -0.00977
AFIX  43
H76   2    0.505428    0.041679    0.177086    11.00000   -1.20000
AFIX   0
C77   1    0.492973    0.088813    0.066914    11.00000    0.04607    0.04486 =
         0.04002   -0.01812   -0.00553   -0.01295
AFIX  43
H77   2    0.438160    0.067144    0.065968    11.00000   -1.20000
AFIX   0
C78   1    0.532412    0.135720    0.002549    11.00000    0.04157    0.05201 =
         0.03293   -0.01791   -0.00416   -0.00115
AFIX  43
H78   2    0.504086    0.146969   -0.042626    11.00000   -1.20000
AFIX   0
C79   1    0.612599    0.165950    0.004179    11.00000    0.04094    0.06182 =
         0.03348   -0.00484    0.00278   -0.01204
AFIX  43
H79   2    0.640204    0.197859   -0.039954    11.00000   -1.20000
AFIX   0
C80   1    0.653422    0.149973    0.070212    11.00000    0.03672    0.05178 =
         0.04159   -0.00840   -0.00196   -0.01737
AFIX  43
H80   2    0.708963    0.171182    0.070689    11.00000   -1.20000
AFIX   0
C81   1    0.595545    0.019940    0.308687    11.00000    0.02655    0.03230 =
         0.03143   -0.01169   -0.00503   -0.00920
C82   1    0.607043   -0.061692    0.320572    11.00000    0.05638    0.03784 =
         0.03587   -0.01449   -0.00336   -0.01901
AFIX  43
H82   2    0.653892   -0.087342    0.290145    11.00000   -1.20000
AFIX   0
C83   1    0.550359   -0.105774    0.376683    11.00000    0.07888    0.04987 =
         0.04460   -0.00562   -0.01299   -0.03869
AFIX  43
H83   2    0.558224   -0.161224    0.384362    11.00000   -1.20000
AFIX   0
C84   1    0.482137   -0.068400    0.421502    11.00000    0.05087    0.07746 =
         0.03464   -0.00301   -0.00481   -0.03759
AFIX  43
H84   2    0.442505   -0.098156    0.459294    11.00000   -1.20000
AFIX   0
C85   1    0.471794    0.011267    0.411395    11.00000    0.03278    0.07001 =
         0.03648   -0.01505   -0.00195   -0.00988
AFIX  43
H85   2    0.425947    0.036436    0.442457    11.00000   -1.20000
AFIX   0
C86   1    0.529063    0.054912    0.355226    11.00000    0.02891    0.04242 =
         0.03715   -0.01635   -0.00400   -0.00472
AFIX  43
H86   2    0.522386    0.109795    0.348702    11.00000   -1.20000
AFIX   0
C87   1    0.654366    0.189573    0.231223    11.00000    0.02578    0.02657 =
         0.04699   -0.01863    0.00203   -0.00775
C88   1    0.582764    0.261858    0.184757    11.00000    0.04563    0.03427 =
         0.06912   -0.02402   -0.02186   -0.00197
AFIX  43
H88   2    0.538744    0.258770    0.153380    11.00000   -1.20000
AFIX   0
C89   1    0.574714    0.338915    0.183607    11.00000    0.05574    0.03022 =
         0.07647   -0.02260   -0.02127    0.00086
AFIX  43
H89   2    0.524528    0.387731    0.151971    11.00000   -1.20000
AFIX   0
C90   1    0.638216    0.344984    0.227482    11.00000    0.03885    0.03515 =
         0.07082   -0.03134    0.00395   -0.01168
AFIX  43
H90   2    0.634203    0.397813    0.225234    11.00000   -1.20000
AFIX   0
C91   1    0.707739    0.274218    0.274754    11.00000    0.03507    0.04628 =
         0.06379   -0.03449   -0.00066   -0.01354
AFIX  43
H91   2    0.751014    0.278116    0.306056    11.00000   -1.20000
AFIX   0
C92   1    0.715651    0.196823    0.277420    11.00000    0.03143    0.03626 =
         0.05123   -0.02257   -0.00296   -0.00738
AFIX  43
H92   2    0.763370    0.148287    0.311110    11.00000   -1.20000
AFIX   0
PART 1
S4    6    0.900060    0.001933    0.166290    10.60000    0.03580    0.06447 =
         0.03932   -0.02335    0.00635    0.00084
PART 2
S4A   6    0.889721   -0.020383    0.174279    10.40000    0.05110    0.07339 =
         0.05835   -0.04607   -0.01527    0.01902
HKLF 4


REM  s22djl20
REM wR2 = 0.0978, GooF = S = 1.015, Restrained GooF = 1.017 for all data
REM R1 = 0.0383 for 14071 Fo > 4sig(Fo) and 0.0469 for all 16439 data
REM 962 parameters refined using 7 restraints

END

WGHT      0.0428      2.8479

REM Highest difference peak  1.597,  deepest hole -0.843,  1-sigma level  0.060
Q1    1   1.0445  0.3996  0.2363  11.00000  0.05    1.60
Q2    1   0.7284  0.0565  0.2590  11.00000  0.05    0.68
Q3    1   0.8079  0.4792  0.2394  11.00000  0.05    0.54
Q4    1   0.8466  0.0008  0.3534  11.00000  0.05    0.52
Q5    1   0.9037  0.0074  0.2851  11.00000  0.05    0.46
Q6    1   0.7053  0.5976  0.3037  11.00000  0.05    0.46
Q7    1   0.8423  0.0150  0.2001  11.00000  0.05    0.42
Q8    1   1.3229 -0.3008  0.5552  11.00000  0.05    0.39
Q9    1   0.6774  0.5791  0.2417  11.00000  0.05    0.38
Q10   1   0.6524  0.0815  0.1729  11.00000  0.05    0.35
Q11   1   1.2397 -0.1787  0.4361  11.00000  0.05    0.35
Q12   1   0.6407  0.0491  0.2732  11.00000  0.05    0.35
Q13   1   0.7017  0.6605  0.1968  11.00000  0.05    0.34
Q14   1   1.1611 -0.2459  0.3384  11.00000  0.05    0.33
Q15   1   1.3563  0.4618  0.0005  11.00000  0.05    0.32
Q16   1   1.0991  0.4454  0.2135  11.00000  0.05    0.31
Q17   1   1.1190  0.3240  0.0795  11.00000  0.05    0.29
Q18   1   1.1744  0.1781  0.3743  11.00000  0.05    0.29
Q19   1   1.1413 -0.1404  0.1006  11.00000  0.05    0.28
Q20   1   1.0399  0.3551  0.0231  11.00000  0.05    0.28
Q21   1   1.2003 -0.1192  0.1799  11.00000  0.05    0.28
Q22   1   1.1641  0.3055  0.1276  11.00000  0.05    0.27
Q23   1   1.0312  0.2958  0.0911  11.00000  0.05    0.27
Q24   1   1.1704  0.4129  0.0120  11.00000  0.05    0.27
Q25   1   0.7640  0.0296  0.3202  11.00000  0.05    0.27
;
_shelx_res_checksum              23765
_olex2_submission_special_instructions 'No special instructions were received'
####################################################################### 
# 
# This file contains crystal structure data downloaded from the 
# Cambridge Structural Database (CSD) hosted by the Cambridge 
# Crystallographic Data Centre (CCDC).
# 
# Full information about CCDC data access policies and citation 
# guidelines are available at http://www.ccdc.cam.ac.uk/access/V1 
# 
# Audit and citation data items may have been added by the CCDC. 
# Please retain this information to preserve the provenance of 
# this file and to allow appropriate attribution of the data. 
# 
#######################################################################

data_s22djl04
_database_code_depnum_ccdc_archive 'CCDC 2221289'
loop_
_audit_author_name
_audit_author_address
'Mary Mahon'
;University of Bath
United Kingdom
;
_audit_update_record             
;
2023-11-28 deposited with the CCDC.	2023-12-01 downloaded from the CCDC.
;
_audit_creation_date             2023-11-28
_audit_creation_method           
;
Olex2 1.5
(compiled 2023.08.24 svn.re1ec1418 for OlexSys, GUI svn.r6817)
;
_shelx_SHELXL_version_number     2019/3
_chemical_name_common            ?
_chemical_name_systematic        
;
 ?
;
_chemical_formula_moiety         'C50 H60 Cu Ge N3 S'
_chemical_formula_sum            'C50 H60 Cu Ge N3 S'
_chemical_formula_weight         871.20
_chemical_melting_point          ?
loop_
_atom_type_symbol
_atom_type_description
_atom_type_scat_dispersion_real
_atom_type_scat_dispersion_imag
_atom_type_scat_source
C C 0.0181 0.0091 'International Tables Vol C Tables 4.2.6.8 and 6.1.1.4'
H H 0.0000 0.0000 'International Tables Vol C Tables 4.2.6.8 and 6.1.1.4'
Cu Cu -1.9646 0.5888 'International Tables Vol C Tables 4.2.6.8 and 6.1.1.4'
Ge Ge -1.0885 0.8855 'International Tables Vol C Tables 4.2.6.8 and 6.1.1.4'
N N 0.0311 0.0180 'International Tables Vol C Tables 4.2.6.8 and 6.1.1.4'
S S 0.3331 0.5567 'International Tables Vol C Tables 4.2.6.8 and 6.1.1.4'

_shelx_space_group_comment       
;
The symmetry employed for this shelxl refinement is uniquely defined
by the following loop, which should always be used as a source of
symmetry information in preference to the above space-group names.
They are only intended as comments.
;
_space_group_crystal_system      monoclinic
_space_group_IT_number           14
_space_group_name_H-M_alt        'P 1 21/c 1'
_space_group_name_Hall           '-P 2ybc'
loop_
_space_group_symop_operation_xyz
'x, y, z'
'-x, y+1/2, -z+1/2'
'-x, -y, -z'
'x, -y-1/2, z-1/2'

_cell_length_a                   10.22373(4)
_cell_length_b                   20.07164(9)
_cell_length_c                   22.27774(11)
_cell_angle_alpha                90
_cell_angle_beta                 98.8634(4)
_cell_angle_gamma                90
_cell_volume                     4516.96(4)
_cell_formula_units_Z            4
_cell_measurement_reflns_used    45545
_cell_measurement_temperature    150.00(10)
_cell_measurement_theta_max      72.4960
_cell_measurement_theta_min      4.3930
_shelx_estimated_absorpt_T_max   ?
_shelx_estimated_absorpt_T_min   ?
_exptl_absorpt_coefficient_mu    2.097
_exptl_absorpt_correction_T_max  1.00000
_exptl_absorpt_correction_T_min  0.93822
_exptl_absorpt_correction_type   multi-scan
_exptl_absorpt_process_details   
;
CrysAlisPro 1.171.39.46 (Rigaku Oxford Diffraction, 2018)
Empirical absorption correction using spherical harmonics,
 implemented in SCALE3 ABSPACK scaling algorithm.
;
_exptl_absorpt_special_details   ?
_exptl_crystal_colour            colourless
_exptl_crystal_colour_primary    colourless
_exptl_crystal_density_diffrn    1.281
_exptl_crystal_density_meas      ?
_exptl_crystal_density_method    ?
_exptl_crystal_description       block
_exptl_crystal_F_000             1832
_exptl_crystal_size_max          0.212
_exptl_crystal_size_mid          0.186
_exptl_crystal_size_min          0.114
_exptl_special_details           
;
 ?
;
_exptl_transmission_factor_max   ?
_exptl_transmission_factor_min   ?
_diffrn_reflns_av_R_equivalents  0.0194
_diffrn_reflns_av_unetI/netI     0.0126
_diffrn_reflns_Laue_measured_fraction_full 1.000
_diffrn_reflns_Laue_measured_fraction_max 0.996
_diffrn_reflns_limit_h_max       10
_diffrn_reflns_limit_h_min       -12
_diffrn_reflns_limit_k_max       24
_diffrn_reflns_limit_k_min       -24
_diffrn_reflns_limit_l_max       27
_diffrn_reflns_limit_l_min       -26
_diffrn_reflns_number            64057
_diffrn_reflns_point_group_measured_fraction_full 1.000
_diffrn_reflns_point_group_measured_fraction_max 0.996
_diffrn_reflns_theta_full        67.684
_diffrn_reflns_theta_max         72.580
_diffrn_reflns_theta_min         4.017
_diffrn_ambient_temperature      150.15
_diffrn_detector_area_resol_mean 8.1150
_diffrn_detector_type            EosS2
_diffrn_measured_fraction_theta_full 1.000
_diffrn_measured_fraction_theta_max 0.996
_diffrn_measurement_device       'four-circle diffractometer'
_diffrn_measurement_device_type  'SuperNova, Dual, Cu at home/near, EosS2'
_diffrn_measurement_method       '\w scans'
_diffrn_radiation_type           CuK\a
_diffrn_radiation_wavelength     1.54184
_diffrn_source                   ?
_reflns_Friedel_coverage         0.000
_reflns_Friedel_fraction_full    .
_reflns_Friedel_fraction_max     .
_reflns_number_gt                8719
_reflns_number_total             8941
_reflns_special_details          
;
 Reflections were merged by SHELXL according to the crystal
 class for the calculation of statistics and refinement.
 
 _reflns_Friedel_fraction is defined as the number of unique
 Friedel pairs measured divided by the number that would be
 possible theoretically, ignoring centric projections and
 systematic absences.
;
_reflns_threshold_expression     'I > 2\s(I)'
_computing_cell_refinement       'CrysAlisPro 1.171.39.46 (Rigaku OD, 2018)'
_computing_data_collection       'CrysAlisPro 1.171.39.46 (Rigaku OD, 2018)'
_computing_data_reduction        'CrysAlisPro 1.171.39.46 (Rigaku OD, 2018)'
_computing_molecular_graphics    'Olex2 1.5 (Dolomanov et al., 2009)'
_computing_publication_material  'Olex2 1.5 (Dolomanov et al., 2009)'
_computing_structure_refinement  'SHELXL 2019/3 (Sheldrick, 2015)'
_computing_structure_solution    'SHELXT 2014/5 (Sheldrick, 2014)'
_refine_diff_density_max         0.481
_refine_diff_density_min         -0.331
_refine_diff_density_rms         0.048
_refine_ls_extinction_coef       .
_refine_ls_extinction_method     none
_refine_ls_goodness_of_fit_ref   1.058
_refine_ls_hydrogen_treatment    constr
_refine_ls_matrix_type           full
_refine_ls_number_parameters     516
_refine_ls_number_reflns         8941
_refine_ls_number_restraints     0
_refine_ls_R_factor_all          0.0295
_refine_ls_R_factor_gt           0.0289
_refine_ls_restrained_S_all      1.058
_refine_ls_shift/su_max          0.002
_refine_ls_shift/su_mean         0.000
_refine_ls_structure_factor_coef Fsqd
_refine_ls_weighting_details     
'w=1/[\s^2^(Fo^2^)+(0.0349P)^2^+2.9518P] where P=(Fo^2^+2Fc^2^)/3'
_refine_ls_weighting_scheme      calc
_refine_ls_wR_factor_gt          0.0740
_refine_ls_wR_factor_ref         0.0745
_refine_special_details          ?
_olex2_refinement_description    
;
1. Fixed Uiso
 At 1.2 times of:
  All C(H) groups
 At 1.5 times of:
  All C(H,H,H) groups
2.a Ternary CH refined with riding coordinates:
 C25(H25), C22(H22), C13(H13), C10(H10)
2.b Aromatic/amide H refined with riding coordinates:
 C2(H2), C3(H3), C6(H6), C40(H40), C44(H44), C8(H8), C38(H38), C18(H18),
 C20(H20), C19(H19), C41(H41), C7(H7), C43(H43), C34(H34), C37(H37), C50(H50),
 C42(H42), C46(H46), C49(H49), C36(H36), C35(H35), C48(H48), C47(H47)
2.c Idealised Me refined as rotating group:
 C30(H30A,H30B,H30C), C31(H31A,H31B,H31C), C23(H23A,H23B,H23C), C32(H32A,H32B,
 H32C), C24(H24A,H24B,H24C), C27(H27A,H27B,H27C), C26(H26A,H26B,H26C), C11(H11A,
 H11B,H11C), C12(H12A,H12B,H12C), C14(H14A,H14B,H14C), C15(H15A,H15B,H15C)
;
_atom_sites_solution_hydrogens   geom
_atom_sites_solution_primary     ?
_atom_sites_solution_secondary   ?
loop_
_atom_site_label
_atom_site_type_symbol
_atom_site_fract_x
_atom_site_fract_y
_atom_site_fract_z
_atom_site_U_iso_or_equiv
_atom_site_adp_type
_atom_site_occupancy
_atom_site_site_symmetry_order
_atom_site_calc_flag
_atom_site_refinement_flags_posn
_atom_site_refinement_flags_adp
_atom_site_refinement_flags_occupancy
_atom_site_disorder_assembly
_atom_site_disorder_group
Ge1 Ge 0.29561(2) 0.33730(2) 0.63762(2) 0.02235(6) Uani 1 1 d . . . . .
Cu1 Cu 0.51327(2) 0.46056(2) 0.72349(2) 0.02190(6) Uani 1 1 d . . . . .
S1 S 0.58805(4) 0.36386(2) 0.70416(2) 0.03134(10) Uani 1 1 d . . . . .
N1 N 0.52948(12) 0.55444(6) 0.82310(5) 0.0185(2) Uani 1 1 d . . . . .
N3 N 0.52149(12) 0.27572(6) 0.60898(6) 0.0220(2) Uani 1 1 d . . . . .
N2 N 0.55315(11) 0.60676(6) 0.74195(5) 0.0179(2) Uani 1 1 d . . . . .
C1 C 0.52269(13) 0.54559(7) 0.76213(6) 0.0181(3) Uani 1 1 d . . . . .
C16 C 0.50261(15) 0.50257(7) 0.86440(6) 0.0208(3) Uani 1 1 d . . . A 1
C4 C 0.55816(14) 0.62354(7) 0.67925(6) 0.0195(3) Uani 1 1 d . . . B 1
C2 C 0.56466(15) 0.61910(7) 0.84052(7) 0.0219(3) Uani 1 1 d . . . . .
H2 H 0.575715 0.636757 0.880547 0.026 Uiso 1 1 calc R U . . .
C3 C 0.58001(15) 0.65186(7) 0.78929(7) 0.0218(3) Uani 1 1 d . . . . .
H3 H 0.604583 0.697239 0.786222 0.026 Uiso 1 1 calc R U . . .
C5 C 0.45961(15) 0.66516(8) 0.64898(7) 0.0237(3) Uani 1 1 d . . . B 1
C28 C 0.48658(15) 0.31822(8) 0.64604(7) 0.0226(3) Uani 1 1 d . . . . .
C39 C 0.22116(17) 0.32372(8) 0.71264(7) 0.0266(3) Uani 1 1 d . . . . .
C9 C 0.66409(15) 0.59990(8) 0.65267(7) 0.0244(3) Uani 1 1 d . . . B 1
C29 C 0.66140(15) 0.25910(7) 0.60348(7) 0.0228(3) Uani 1 1 d . . . . .
C21 C 0.60965(16) 0.46858(8) 0.89731(7) 0.0260(3) Uani 1 1 d . . . A 1
C17 C 0.37054(15) 0.48922(8) 0.86980(7) 0.0237(3) Uani 1 1 d . . . A 1
C33 C 0.27100(16) 0.42747(8) 0.60419(7) 0.0264(3) Uani 1 1 d . . . . .
C25 C 0.75229(15) 0.48442(8) 0.89081(7) 0.0267(3) Uani 1 1 d . . . A 1
H25 H 0.752804 0.527983 0.869070 0.032 Uiso 1 1 calc R U . A 1
C6 C 0.46826(17) 0.68115(9) 0.58872(7) 0.0313(3) Uani 1 1 d . . . B 1
H6 H 0.402873 0.709115 0.566642 0.038 Uiso 1 1 calc R U . B 1
C40 C 0.08377(18) 0.32649(9) 0.70929(8) 0.0339(4) Uani 1 1 d . . . . .
H40 H 0.030413 0.335251 0.671302 0.041 Uiso 1 1 calc R U . . .
C22 C 0.25632(15) 0.52658(8) 0.83298(7) 0.0252(3) Uani 1 1 d . . . A 1
H22 H 0.293144 0.567229 0.815712 0.030 Uiso 1 1 calc R U . A 1
C44 C 0.29735(19) 0.30916(8) 0.76867(8) 0.0322(4) Uani 1 1 d . . . . .
H44 H 0.391096 0.307631 0.772202 0.039 Uiso 1 1 calc R U . . .
C8 C 0.66629(17) 0.61710(9) 0.59209(8) 0.0331(4) Uani 1 1 d . . . B 1
H8 H 0.735647 0.600854 0.572192 0.040 Uiso 1 1 calc R U . B 1
C45 C 0.18805(16) 0.28096(9) 0.57724(7) 0.0293(3) Uani 1 1 d . . . . .
C30 C 0.65238(17) 0.20638(8) 0.55349(7) 0.0289(3) Uani 1 1 d . . . . .
H30A H 0.613528 0.165553 0.567218 0.043 Uiso 1 1 calc R U . . .
H30B H 0.741225 0.196777 0.544371 0.043 Uiso 1 1 calc R U . . .
H30C H 0.596591 0.223023 0.516825 0.043 Uiso 1 1 calc R U . . .
C38 C 0.36940(18) 0.45723(9) 0.57684(8) 0.0334(4) Uani 1 1 d . . . . .
H38 H 0.454713 0.437440 0.580859 0.040 Uiso 1 1 calc R U . . .
C31 C 0.73789(16) 0.22946(8) 0.66191(7) 0.0270(3) Uani 1 1 d . . . . .
H31A H 0.746184 0.262979 0.694262 0.041 Uiso 1 1 calc R U . . .
H31B H 0.826255 0.215832 0.654783 0.041 Uiso 1 1 calc R U . . .
H31C H 0.690170 0.190605 0.674075 0.041 Uiso 1 1 calc R U . . .
C23 C 0.19213(17) 0.48350(9) 0.78000(8) 0.0326(4) Uani 1 1 d . . . A 1
H23A H 0.258986 0.470677 0.755017 0.049 Uiso 1 1 calc R U . A 1
H23B H 0.121571 0.508796 0.755214 0.049 Uiso 1 1 calc R U . A 1
H23C H 0.154653 0.443373 0.795775 0.049 Uiso 1 1 calc R U . A 1
C13 C 0.77954(16) 0.56259(9) 0.68884(9) 0.0324(4) Uani 1 1 d . . . B 1
H13 H 0.749534 0.544646 0.726319 0.039 Uiso 1 1 calc R U . B 1
C18 C 0.34713(17) 0.43804(9) 0.90915(8) 0.0319(4) Uani 1 1 d . . . A 1
H18 H 0.258706 0.427183 0.913626 0.038 Uiso 1 1 calc R U . A 1
C20 C 0.58021(18) 0.41821(10) 0.93614(8) 0.0365(4) Uani 1 1 d . . . A 1
H20 H 0.650331 0.393905 0.959208 0.044 Uiso 1 1 calc R U . A 1
C10 C 0.34784(16) 0.69193(9) 0.67986(7) 0.0308(4) Uani 1 1 d . . . B 1
H10 H 0.386648 0.702468 0.722789 0.037 Uiso 1 1 calc R U . B 1
C32 C 0.73244(17) 0.32046(9) 0.58314(8) 0.0314(3) Uani 1 1 d . . . . .
H32A H 0.678501 0.340294 0.547426 0.047 Uiso 1 1 calc R U . . .
H32B H 0.818466 0.307132 0.572806 0.047 Uiso 1 1 calc R U . . .
H32C H 0.745761 0.353159 0.616181 0.047 Uiso 1 1 calc R U . . .
C19 C 0.45069(19) 0.40296(10) 0.94168(8) 0.0391(4) Uani 1 1 d . . . A 1
H19 H 0.432854 0.368076 0.968080 0.047 Uiso 1 1 calc R U . A 1
C24 C 0.15396(18) 0.54930(10) 0.87212(9) 0.0369(4) Uani 1 1 d . . . A 1
H24A H 0.111850 0.510203 0.887308 0.055 Uiso 1 1 calc R U . A 1
H24B H 0.086536 0.576706 0.847591 0.055 Uiso 1 1 calc R U . A 1
H24C H 0.197981 0.575518 0.906516 0.055 Uiso 1 1 calc R U . A 1
C41 C 0.0234(2) 0.31668(11) 0.76048(9) 0.0431(5) Uani 1 1 d . . . . .
H41 H -0.069980 0.320326 0.757733 0.052 Uiso 1 1 calc R U . . .
C7 C 0.56976(19) 0.65719(10) 0.56061(8) 0.0360(4) Uani 1 1 d . . . B 1
H7 H 0.573183 0.668338 0.519439 0.043 Uiso 1 1 calc R U . B 1
C43 C 0.2364(2) 0.29686(9) 0.81952(8) 0.0421(5) Uani 1 1 d . . . . .
H43 H 0.288552 0.285197 0.857099 0.051 Uiso 1 1 calc R U . . .
C34 C 0.1480(2) 0.45834(10) 0.59805(10) 0.0445(5) Uani 1 1 d . . . . .
H34 H 0.079890 0.439431 0.617177 0.053 Uiso 1 1 calc R U . . .
C37 C 0.3442(2) 0.51567(10) 0.54366(10) 0.0437(5) Uani 1 1 d . . . . .
H37 H 0.412800 0.535791 0.525622 0.052 Uiso 1 1 calc R U . . .
C50 C 0.14511(19) 0.21785(10) 0.59213(9) 0.0401(4) Uani 1 1 d . . . . .
H50 H 0.169300 0.201367 0.632279 0.048 Uiso 1 1 calc R U . . .
C42 C 0.1005(2) 0.30159(10) 0.81532(9) 0.0456(5) Uani 1 1 d . . . . .
H42 H 0.059808 0.294419 0.850344 0.055 Uiso 1 1 calc R U . . .
C27 C 0.83941(19) 0.49178(12) 0.95245(9) 0.0435(5) Uani 1 1 d . . . A 1
H27A H 0.846352 0.448708 0.973426 0.065 Uiso 1 1 calc R U . A 1
H27B H 0.800063 0.524588 0.976929 0.065 Uiso 1 1 calc R U . A 1
H27C H 0.927818 0.506765 0.946635 0.065 Uiso 1 1 calc R U . A 1
C26 C 0.80930(19) 0.43189(12) 0.85287(10) 0.0462(5) Uani 1 1 d . . . A 1
H26A H 0.898407 0.445247 0.846610 0.069 Uiso 1 1 calc R U . A 1
H26B H 0.752366 0.427587 0.813437 0.069 Uiso 1 1 calc R U . A 1
H26C H 0.813832 0.389014 0.874137 0.069 Uiso 1 1 calc R U . A 1
C11 C 0.24179(19) 0.63995(12) 0.68230(10) 0.0475(5) Uani 1 1 d . . . B 1
H11A H 0.196632 0.630744 0.641067 0.071 Uiso 1 1 calc R U . B 1
H11B H 0.177526 0.656510 0.707143 0.071 Uiso 1 1 calc R U . B 1
H11C H 0.282450 0.598916 0.700275 0.071 Uiso 1 1 calc R U . B 1
C46 C 0.1446(2) 0.30529(13) 0.51877(9) 0.0518(6) Uani 1 1 d . . . . .
H46 H 0.170163 0.348713 0.508198 0.062 Uiso 1 1 calc R U . . .
C49 C 0.0676(2) 0.17894(11) 0.54903(11) 0.0505(5) Uani 1 1 d . . . . .
H49 H 0.041689 0.135456 0.559263 0.061 Uiso 1 1 calc R U . . .
C36 C 0.2211(2) 0.54461(11) 0.53671(10) 0.0485(5) Uani 1 1 d . . . . .
H36 H 0.203600 0.583832 0.512961 0.058 Uiso 1 1 calc R U . . .
C12 C 0.2876(2) 0.75615(11) 0.65156(10) 0.0462(5) Uani 1 1 d . . . B 1
H12A H 0.358039 0.788715 0.649177 0.069 Uiso 1 1 calc R U . B 1
H12B H 0.225194 0.774155 0.676659 0.069 Uiso 1 1 calc R U . B 1
H12C H 0.240810 0.746907 0.610625 0.069 Uiso 1 1 calc R U . B 1
C14 C 0.8270(3) 0.50451(13) 0.65460(12) 0.0588(6) Uani 1 1 d . . . B 1
H14A H 0.752176 0.475163 0.640162 0.088 Uiso 1 1 calc R U . B 1
H14B H 0.894356 0.479541 0.681654 0.088 Uiso 1 1 calc R U . B 1
H14C H 0.865342 0.521229 0.619798 0.088 Uiso 1 1 calc R U . B 1
C35 C 0.1233(2) 0.51637(12) 0.56440(12) 0.0548(6) Uani 1 1 d . . . . .
H35 H 0.038443 0.536687 0.560463 0.066 Uiso 1 1 calc R U . . .
C48 C 0.0278(3) 0.20385(14) 0.49069(11) 0.0632(7) Uani 1 1 d . . . . .
H48 H -0.024767 0.177152 0.461057 0.076 Uiso 1 1 calc R U . . .
C47 C 0.0645(3) 0.26706(16) 0.47584(10) 0.0724(9) Uani 1 1 d . . . . .
H47 H 0.035186 0.284451 0.436401 0.087 Uiso 1 1 calc R U . . .
C15 C 0.8909(2) 0.61205(13) 0.70847(18) 0.0850(11) Uani 1 1 d . . . B 1
H15A H 0.925041 0.628780 0.672563 0.128 Uiso 1 1 calc R U . B 1
H15B H 0.962339 0.589830 0.735556 0.128 Uiso 1 1 calc R U . B 1
H15C H 0.857032 0.649363 0.729927 0.128 Uiso 1 1 calc R U . B 1

loop_
_atom_site_aniso_label
_atom_site_aniso_U_11
_atom_site_aniso_U_22
_atom_site_aniso_U_33
_atom_site_aniso_U_23
_atom_site_aniso_U_13
_atom_site_aniso_U_12
Ge1 0.02104(9) 0.02482(10) 0.02109(9) -0.00316(6) 0.00295(7) -0.00137(6)
Cu1 0.02479(12) 0.02028(11) 0.02132(11) -0.00381(8) 0.00572(8) -0.00102(8)
S1 0.02556(19) 0.0298(2) 0.0360(2) -0.01523(16) -0.00376(15) 0.00398(15)
N1 0.0202(6) 0.0193(6) 0.0159(5) 0.0011(4) 0.0025(4) -0.0002(4)
N3 0.0242(6) 0.0214(6) 0.0205(6) 0.0001(5) 0.0038(5) -0.0013(5)
N2 0.0187(5) 0.0189(6) 0.0159(5) 0.0014(4) 0.0025(4) 0.0010(4)
C1 0.0168(6) 0.0201(7) 0.0175(6) 0.0004(5) 0.0033(5) 0.0011(5)
C16 0.0249(7) 0.0217(7) 0.0158(6) 0.0020(5) 0.0035(5) -0.0022(6)
C4 0.0215(7) 0.0205(7) 0.0169(6) 0.0019(5) 0.0042(5) -0.0013(5)
C2 0.0255(7) 0.0211(7) 0.0186(7) -0.0023(5) 0.0015(5) -0.0004(6)
C3 0.0254(7) 0.0186(7) 0.0209(7) -0.0009(5) 0.0017(6) -0.0007(5)
C5 0.0235(7) 0.0279(8) 0.0197(7) 0.0019(6) 0.0039(6) 0.0022(6)
C28 0.0229(7) 0.0220(7) 0.0221(7) -0.0018(6) 0.0010(5) -0.0018(6)
C39 0.0334(8) 0.0231(7) 0.0239(7) -0.0024(6) 0.0065(6) -0.0033(6)
C9 0.0223(7) 0.0254(7) 0.0270(8) 0.0024(6) 0.0085(6) -0.0003(6)
C29 0.0245(7) 0.0229(7) 0.0217(7) -0.0010(6) 0.0056(6) -0.0007(6)
C21 0.0259(8) 0.0292(8) 0.0219(7) 0.0056(6) 0.0003(6) -0.0019(6)
C17 0.0246(7) 0.0258(7) 0.0209(7) 0.0005(6) 0.0042(6) -0.0020(6)
C33 0.0285(8) 0.0281(8) 0.0233(7) 0.0009(6) 0.0062(6) 0.0012(6)
C25 0.0229(7) 0.0295(8) 0.0261(8) 0.0070(6) -0.0011(6) -0.0013(6)
C6 0.0329(8) 0.0391(9) 0.0215(8) 0.0087(7) 0.0029(6) 0.0062(7)
C40 0.0333(9) 0.0403(9) 0.0291(8) -0.0040(7) 0.0079(7) -0.0106(7)
C22 0.0212(7) 0.0251(7) 0.0298(8) 0.0002(6) 0.0061(6) 0.0004(6)
C44 0.0426(9) 0.0258(8) 0.0275(8) -0.0013(6) 0.0037(7) 0.0023(7)
C8 0.0317(8) 0.0418(10) 0.0296(8) 0.0033(7) 0.0168(7) 0.0026(7)
C45 0.0238(7) 0.0382(9) 0.0267(8) -0.0107(7) 0.0066(6) -0.0058(6)
C30 0.0343(8) 0.0298(8) 0.0237(7) -0.0043(6) 0.0079(6) 0.0010(7)
C38 0.0299(8) 0.0342(9) 0.0379(9) -0.0014(7) 0.0105(7) -0.0022(7)
C31 0.0271(8) 0.0282(8) 0.0252(8) -0.0011(6) 0.0023(6) 0.0034(6)
C23 0.0300(8) 0.0335(9) 0.0318(8) -0.0018(7) -0.0027(7) 0.0043(7)
C13 0.0241(8) 0.0328(9) 0.0420(9) 0.0079(7) 0.0108(7) 0.0071(7)
C18 0.0275(8) 0.0389(9) 0.0303(8) 0.0075(7) 0.0076(6) -0.0071(7)
C20 0.0326(9) 0.0412(10) 0.0333(9) 0.0189(8) -0.0027(7) -0.0021(7)
C10 0.0275(8) 0.0428(10) 0.0222(7) 0.0037(7) 0.0042(6) 0.0132(7)
C32 0.0317(8) 0.0290(8) 0.0356(9) 0.0021(7) 0.0111(7) -0.0036(7)
C19 0.0391(10) 0.0442(10) 0.0335(9) 0.0204(8) 0.0041(7) -0.0072(8)
C24 0.0283(8) 0.0403(10) 0.0444(10) -0.0063(8) 0.0133(8) 0.0012(7)
C41 0.0437(11) 0.0493(11) 0.0400(10) -0.0067(9) 0.0179(8) -0.0180(9)
C7 0.0412(10) 0.0479(10) 0.0206(8) 0.0071(7) 0.0109(7) 0.0003(8)
C43 0.0694(14) 0.0311(9) 0.0254(8) 0.0026(7) 0.0064(8) -0.0017(9)
C34 0.0354(10) 0.0434(11) 0.0592(13) 0.0181(9) 0.0215(9) 0.0065(8)
C37 0.0480(11) 0.0394(10) 0.0487(11) 0.0076(9) 0.0232(9) -0.0054(9)
C50 0.0392(10) 0.0334(9) 0.0438(10) -0.0035(8) -0.0061(8) -0.0013(8)
C42 0.0648(13) 0.0431(11) 0.0336(10) -0.0015(8) 0.0228(9) -0.0167(10)
C27 0.0312(9) 0.0644(13) 0.0325(9) -0.0048(9) -0.0023(7) -0.0084(9)
C26 0.0307(9) 0.0581(13) 0.0503(12) -0.0183(10) 0.0081(8) -0.0083(9)
C11 0.0296(9) 0.0638(14) 0.0523(12) 0.0092(10) 0.0163(8) 0.0039(9)
C46 0.0657(14) 0.0657(14) 0.0247(9) -0.0031(9) 0.0093(9) -0.0338(12)
C49 0.0487(12) 0.0423(11) 0.0587(13) -0.0140(10) 0.0028(10) -0.0145(9)
C36 0.0557(13) 0.0406(11) 0.0514(12) 0.0189(9) 0.0153(10) 0.0049(9)
C12 0.0458(11) 0.0510(12) 0.0425(11) 0.0063(9) 0.0087(9) 0.0250(9)
C14 0.0599(14) 0.0518(13) 0.0693(15) 0.0044(11) 0.0250(12) 0.0284(11)
C35 0.0408(11) 0.0525(13) 0.0739(16) 0.0263(12) 0.0181(11) 0.0154(10)
C48 0.0697(16) 0.0784(17) 0.0399(12) -0.0225(11) 0.0032(11) -0.0357(14)
C47 0.096(2) 0.094(2) 0.0245(10) -0.0039(11) 0.0002(11) -0.0468(17)
C15 0.0403(13) 0.0479(14) 0.150(3) 0.0113(16) -0.0385(16) 0.0044(11)

_geom_special_details            
;
 All esds (except the esd in the dihedral angle between two l.s. planes)
 are estimated using the full covariance matrix.  The cell esds are taken
 into account individually in the estimation of esds in distances, angles
 and torsion angles; correlations between esds in cell parameters are only
 used when they are defined by crystal symmetry.  An approximate (isotropic)
 treatment of cell esds is used for estimating esds involving l.s. planes.
;
loop_
_geom_bond_atom_site_label_1
_geom_bond_atom_site_label_2
_geom_bond_distance
_geom_bond_site_symmetry_2
_geom_bond_publ_flag
Ge1 C28 1.9700(15) . ?
Ge1 C39 1.9593(16) . ?
Ge1 C33 1.9585(16) . ?
Ge1 C45 1.9600(16) . ?
Cu1 S1 2.1538(4) . ?
Cu1 C1 1.9071(14) . ?
S1 C28 1.7827(15) . ?
N1 C1 1.3609(18) . ?
N1 C16 1.4435(18) . ?
N1 C2 1.3860(19) . ?
N3 C28 1.276(2) . ?
N3 C29 1.4921(19) . ?
N2 C1 1.3602(18) . ?
N2 C4 1.4455(17) . ?
N2 C3 1.3848(19) . ?
C16 C21 1.398(2) . ?
C16 C17 1.400(2) . ?
C4 C5 1.399(2) . ?
C4 C9 1.395(2) . ?
C2 H2 0.9500 . ?
C2 C3 1.347(2) . ?
C3 H3 0.9500 . ?
C5 C6 1.396(2) . ?
C5 C10 1.520(2) . ?
C39 C40 1.396(2) . ?
C39 C44 1.396(2) . ?
C9 C8 1.397(2) . ?
C9 C13 1.520(2) . ?
C29 C30 1.529(2) . ?
C29 C31 1.532(2) . ?
C29 C32 1.533(2) . ?
C21 C25 1.521(2) . ?
C21 C20 1.393(2) . ?
C17 C22 1.518(2) . ?
C17 C18 1.395(2) . ?
C33 C38 1.389(2) . ?
C33 C34 1.389(3) . ?
C25 H25 1.0000 . ?
C25 C27 1.525(2) . ?
C25 C26 1.522(3) . ?
C6 H6 0.9500 . ?
C6 C7 1.379(3) . ?
C40 H40 0.9500 . ?
C40 C41 1.392(3) . ?
C22 H22 1.0000 . ?
C22 C23 1.527(2) . ?
C22 C24 1.531(2) . ?
C44 H44 0.9500 . ?
C44 C43 1.396(3) . ?
C8 H8 0.9500 . ?
C8 C7 1.378(3) . ?
C45 C50 1.397(3) . ?
C45 C46 1.398(3) . ?
C30 H30A 0.9800 . ?
C30 H30B 0.9800 . ?
C30 H30C 0.9800 . ?
C38 H38 0.9500 . ?
C38 C37 1.389(3) . ?
C31 H31A 0.9800 . ?
C31 H31B 0.9800 . ?
C31 H31C 0.9800 . ?
C23 H23A 0.9800 . ?
C23 H23B 0.9800 . ?
C23 H23C 0.9800 . ?
C13 H13 1.0000 . ?
C13 C14 1.514(3) . ?
C13 C15 1.523(3) . ?
C18 H18 0.9500 . ?
C18 C19 1.380(3) . ?
C20 H20 0.9500 . ?
C20 C19 1.383(3) . ?
C10 H10 1.0000 . ?
C10 C11 1.512(3) . ?
C10 C12 1.523(2) . ?
C32 H32A 0.9800 . ?
C32 H32B 0.9800 . ?
C32 H32C 0.9800 . ?
C19 H19 0.9500 . ?
C24 H24A 0.9800 . ?
C24 H24B 0.9800 . ?
C24 H24C 0.9800 . ?
C41 H41 0.9500 . ?
C41 C42 1.382(3) . ?
C7 H7 0.9500 . ?
C43 H43 0.9500 . ?
C43 C42 1.381(3) . ?
C34 H34 0.9500 . ?
C34 C35 1.387(3) . ?
C37 H37 0.9500 . ?
C37 C36 1.374(3) . ?
C50 H50 0.9500 . ?
C50 C49 1.388(3) . ?
C42 H42 0.9500 . ?
C27 H27A 0.9800 . ?
C27 H27B 0.9800 . ?
C27 H27C 0.9800 . ?
C26 H26A 0.9800 . ?
C26 H26B 0.9800 . ?
C26 H26C 0.9800 . ?
C11 H11A 0.9800 . ?
C11 H11B 0.9800 . ?
C11 H11C 0.9800 . ?
C46 H46 0.9500 . ?
C46 C47 1.390(3) . ?
C49 H49 0.9500 . ?
C49 C48 1.393(4) . ?
C36 H36 0.9500 . ?
C36 C35 1.375(3) . ?
C12 H12A 0.9800 . ?
C12 H12B 0.9800 . ?
C12 H12C 0.9800 . ?
C14 H14A 0.9800 . ?
C14 H14B 0.9800 . ?
C14 H14C 0.9800 . ?
C35 H35 0.9500 . ?
C48 H48 0.9500 . ?
C48 C47 1.378(4) . ?
C47 H47 0.9500 . ?
C15 H15A 0.9800 . ?
C15 H15B 0.9800 . ?
C15 H15C 0.9800 . ?

loop_
_geom_angle_atom_site_label_1
_geom_angle_atom_site_label_2
_geom_angle_atom_site_label_3
_geom_angle
_geom_angle_site_symmetry_1
_geom_angle_site_symmetry_3
_geom_angle_publ_flag
C39 Ge1 C28 113.66(7) . . ?
C39 Ge1 C45 104.74(7) . . ?
C33 Ge1 C28 106.45(7) . . ?
C33 Ge1 C39 114.13(7) . . ?
C33 Ge1 C45 104.28(7) . . ?
C45 Ge1 C28 113.34(6) . . ?
C1 Cu1 S1 154.41(4) . . ?
C28 S1 Cu1 115.06(5) . . ?
C1 N1 C16 123.81(12) . . ?
C1 N1 C2 111.90(12) . . ?
C2 N1 C16 124.29(12) . . ?
C28 N3 C29 124.75(13) . . ?
C1 N2 C4 125.01(12) . . ?
C1 N2 C3 111.54(12) . . ?
C3 N2 C4 123.45(12) . . ?
N1 C1 Cu1 123.96(10) . . ?
N2 C1 Cu1 131.06(10) . . ?
N2 C1 N1 103.46(12) . . ?
C21 C16 N1 118.42(13) . . ?
C21 C16 C17 123.30(14) . . ?
C17 C16 N1 118.27(13) . . ?
C5 C4 N2 118.33(13) . . ?
C9 C4 N2 118.45(13) . . ?
C9 C4 C5 123.16(13) . . ?
N1 C2 H2 126.9 . . ?
C3 C2 N1 106.19(13) . . ?
C3 C2 H2 126.9 . . ?
N2 C3 H3 126.6 . . ?
C2 C3 N2 106.90(13) . . ?
C2 C3 H3 126.6 . . ?
C4 C5 C10 121.92(13) . . ?
C6 C5 C4 116.94(14) . . ?
C6 C5 C10 121.15(14) . . ?
S1 C28 Ge1 115.25(8) . . ?
N3 C28 Ge1 116.13(11) . . ?
N3 C28 S1 128.62(12) . . ?
C40 C39 Ge1 117.95(12) . . ?
C44 C39 Ge1 123.71(13) . . ?
C44 C39 C40 118.30(16) . . ?
C4 C9 C8 117.08(14) . . ?
C4 C9 C13 122.20(14) . . ?
C8 C9 C13 120.48(14) . . ?
N3 C29 C30 105.28(12) . . ?
N3 C29 C31 112.79(12) . . ?
N3 C29 C32 110.39(13) . . ?
C30 C29 C31 108.42(13) . . ?
C30 C29 C32 108.59(13) . . ?
C31 C29 C32 111.10(13) . . ?
C16 C21 C25 122.18(14) . . ?
C20 C21 C16 116.96(15) . . ?
C20 C21 C25 120.85(14) . . ?
C16 C17 C22 122.07(13) . . ?
C18 C17 C16 117.14(14) . . ?
C18 C17 C22 120.75(14) . . ?
C38 C33 Ge1 120.33(13) . . ?
C38 C33 C34 118.07(16) . . ?
C34 C33 Ge1 120.72(13) . . ?
C21 C25 H25 107.8 . . ?
C21 C25 C27 111.72(14) . . ?
C21 C25 C26 111.27(14) . . ?
C27 C25 H25 107.8 . . ?
C26 C25 H25 107.8 . . ?
C26 C25 C27 110.28(15) . . ?
C5 C6 H6 119.3 . . ?
C7 C6 C5 121.34(15) . . ?
C7 C6 H6 119.3 . . ?
C39 C40 H40 119.3 . . ?
C41 C40 C39 121.34(18) . . ?
C41 C40 H40 119.3 . . ?
C17 C22 H22 107.9 . . ?
C17 C22 C23 109.94(13) . . ?
C17 C22 C24 112.08(14) . . ?
C23 C22 H22 107.9 . . ?
C23 C22 C24 111.02(14) . . ?
C24 C22 H22 107.9 . . ?
C39 C44 H44 119.8 . . ?
C39 C44 C43 120.32(18) . . ?
C43 C44 H44 119.8 . . ?
C9 C8 H8 119.4 . . ?
C7 C8 C9 121.27(15) . . ?
C7 C8 H8 119.4 . . ?
C50 C45 Ge1 121.58(13) . . ?
C50 C45 C46 118.13(16) . . ?
C46 C45 Ge1 120.14(14) . . ?
C29 C30 H30A 109.5 . . ?
C29 C30 H30B 109.5 . . ?
C29 C30 H30C 109.5 . . ?
H30A C30 H30B 109.5 . . ?
H30A C30 H30C 109.5 . . ?
H30B C30 H30C 109.5 . . ?
C33 C38 H38 119.7 . . ?
C37 C38 C33 120.62(17) . . ?
C37 C38 H38 119.7 . . ?
C29 C31 H31A 109.5 . . ?
C29 C31 H31B 109.5 . . ?
C29 C31 H31C 109.5 . . ?
H31A C31 H31B 109.5 . . ?
H31A C31 H31C 109.5 . . ?
H31B C31 H31C 109.5 . . ?
C22 C23 H23A 109.5 . . ?
C22 C23 H23B 109.5 . . ?
C22 C23 H23C 109.5 . . ?
H23A C23 H23B 109.5 . . ?
H23A C23 H23C 109.5 . . ?
H23B C23 H23C 109.5 . . ?
C9 C13 H13 107.9 . . ?
C9 C13 C15 108.44(15) . . ?
C14 C13 C9 113.30(17) . . ?
C14 C13 H13 107.9 . . ?
C14 C13 C15 111.3(2) . . ?
C15 C13 H13 107.9 . . ?
C17 C18 H18 119.5 . . ?
C19 C18 C17 120.90(15) . . ?
C19 C18 H18 119.5 . . ?
C21 C20 H20 119.4 . . ?
C19 C20 C21 121.16(16) . . ?
C19 C20 H20 119.4 . . ?
C5 C10 H10 107.0 . . ?
C5 C10 C12 113.35(15) . . ?
C11 C10 C5 111.45(15) . . ?
C11 C10 H10 107.0 . . ?
C11 C10 C12 110.64(16) . . ?
C12 C10 H10 107.0 . . ?
C29 C32 H32A 109.5 . . ?
C29 C32 H32B 109.5 . . ?
C29 C32 H32C 109.5 . . ?
H32A C32 H32B 109.5 . . ?
H32A C32 H32C 109.5 . . ?
H32B C32 H32C 109.5 . . ?
C18 C19 C20 120.51(16) . . ?
C18 C19 H19 119.7 . . ?
C20 C19 H19 119.7 . . ?
C22 C24 H24A 109.5 . . ?
C22 C24 H24B 109.5 . . ?
C22 C24 H24C 109.5 . . ?
H24A C24 H24B 109.5 . . ?
H24A C24 H24C 109.5 . . ?
H24B C24 H24C 109.5 . . ?
C40 C41 H41 120.3 . . ?
C42 C41 C40 119.40(19) . . ?
C42 C41 H41 120.3 . . ?
C6 C7 H7 119.9 . . ?
C8 C7 C6 120.17(15) . . ?
C8 C7 H7 119.9 . . ?
C44 C43 H43 119.9 . . ?
C42 C43 C44 120.19(18) . . ?
C42 C43 H43 119.9 . . ?
C33 C34 H34 119.5 . . ?
C35 C34 C33 120.98(18) . . ?
C35 C34 H34 119.5 . . ?
C38 C37 H37 119.7 . . ?
C36 C37 C38 120.55(18) . . ?
C36 C37 H37 119.7 . . ?
C45 C50 H50 119.6 . . ?
C49 C50 C45 120.85(19) . . ?
C49 C50 H50 119.6 . . ?
C41 C42 H42 119.8 . . ?
C43 C42 C41 120.38(17) . . ?
C43 C42 H42 119.8 . . ?
C25 C27 H27A 109.5 . . ?
C25 C27 H27B 109.5 . . ?
C25 C27 H27C 109.5 . . ?
H27A C27 H27B 109.5 . . ?
H27A C27 H27C 109.5 . . ?
H27B C27 H27C 109.5 . . ?
C25 C26 H26A 109.5 . . ?
C25 C26 H26B 109.5 . . ?
C25 C26 H26C 109.5 . . ?
H26A C26 H26B 109.5 . . ?
H26A C26 H26C 109.5 . . ?
H26B C26 H26C 109.5 . . ?
C10 C11 H11A 109.5 . . ?
C10 C11 H11B 109.5 . . ?
C10 C11 H11C 109.5 . . ?
H11A C11 H11B 109.5 . . ?
H11A C11 H11C 109.5 . . ?
H11B C11 H11C 109.5 . . ?
C45 C46 H46 119.4 . . ?
C47 C46 C45 121.1(2) . . ?
C47 C46 H46 119.4 . . ?
C50 C49 H49 120.1 . . ?
C50 C49 C48 119.8(2) . . ?
C48 C49 H49 120.1 . . ?
C37 C36 H36 120.2 . . ?
C37 C36 C35 119.50(19) . . ?
C35 C36 H36 120.2 . . ?
C10 C12 H12A 109.5 . . ?
C10 C12 H12B 109.5 . . ?
C10 C12 H12C 109.5 . . ?
H12A C12 H12B 109.5 . . ?
H12A C12 H12C 109.5 . . ?
H12B C12 H12C 109.5 . . ?
C13 C14 H14A 109.5 . . ?
C13 C14 H14B 109.5 . . ?
C13 C14 H14C 109.5 . . ?
H14A C14 H14B 109.5 . . ?
H14A C14 H14C 109.5 . . ?
H14B C14 H14C 109.5 . . ?
C34 C35 H35 119.9 . . ?
C36 C35 C34 120.2(2) . . ?
C36 C35 H35 119.9 . . ?
C49 C48 H48 119.9 . . ?
C47 C48 C49 120.2(2) . . ?
C47 C48 H48 119.9 . . ?
C46 C47 H47 120.1 . . ?
C48 C47 C46 119.8(2) . . ?
C48 C47 H47 120.1 . . ?
C13 C15 H15A 109.5 . . ?
C13 C15 H15B 109.5 . . ?
C13 C15 H15C 109.5 . . ?
H15A C15 H15B 109.5 . . ?
H15A C15 H15C 109.5 . . ?
H15B C15 H15C 109.5 . . ?

loop_
_geom_torsion_atom_site_label_1
_geom_torsion_atom_site_label_2
_geom_torsion_atom_site_label_3
_geom_torsion_atom_site_label_4
_geom_torsion
_geom_torsion_site_symmetry_1
_geom_torsion_site_symmetry_2
_geom_torsion_site_symmetry_3
_geom_torsion_site_symmetry_4
_geom_torsion_publ_flag
Ge1 C39 C40 C41 179.34(15) . . . . ?
Ge1 C39 C44 C43 -176.78(13) . . . . ?
Ge1 C33 C38 C37 168.48(15) . . . . ?
Ge1 C33 C34 C35 -167.85(19) . . . . ?
Ge1 C45 C50 C49 179.16(16) . . . . ?
Ge1 C45 C46 C47 -177.8(2) . . . . ?
Cu1 S1 C28 Ge1 -29.39(10) . . . . ?
Cu1 S1 C28 N3 149.68(13) . . . . ?
N1 C16 C21 C25 -0.1(2) . . . . ?
N1 C16 C21 C20 -179.15(15) . . . . ?
N1 C16 C17 C22 1.1(2) . . . . ?
N1 C16 C17 C18 178.84(14) . . . . ?
N1 C2 C3 N2 0.37(16) . . . . ?
N2 C4 C5 C6 179.15(14) . . . . ?
N2 C4 C5 C10 -0.9(2) . . . . ?
N2 C4 C9 C8 -179.84(14) . . . . ?
N2 C4 C9 C13 -5.5(2) . . . . ?
C1 N1 C16 C21 98.69(17) . . . . ?
C1 N1 C16 C17 -81.81(18) . . . . ?
C1 N1 C2 C3 0.20(17) . . . . ?
C1 N2 C4 C5 109.56(16) . . . . ?
C1 N2 C4 C9 -73.22(18) . . . . ?
C1 N2 C3 C2 -0.84(17) . . . . ?
C16 N1 C1 Cu1 -13.59(19) . . . . ?
C16 N1 C1 N2 179.09(12) . . . . ?
C16 N1 C2 C3 -179.57(13) . . . . ?
C16 C21 C25 C27 132.36(17) . . . . ?
C16 C21 C25 C26 -103.90(19) . . . . ?
C16 C21 C20 C19 -0.1(3) . . . . ?
C16 C17 C22 C23 102.04(17) . . . . ?
C16 C17 C22 C24 -133.98(16) . . . . ?
C16 C17 C18 C19 0.8(3) . . . . ?
C4 N2 C1 Cu1 14.5(2) . . . . ?
C4 N2 C1 N1 -179.43(12) . . . . ?
C4 N2 C3 C2 179.50(13) . . . . ?
C4 C5 C6 C7 -0.3(3) . . . . ?
C4 C5 C10 C11 -78.6(2) . . . . ?
C4 C5 C10 C12 155.75(17) . . . . ?
C4 C9 C8 C7 1.7(3) . . . . ?
C4 C9 C13 C14 140.01(18) . . . . ?
C4 C9 C13 C15 -95.9(2) . . . . ?
C2 N1 C1 Cu1 166.65(10) . . . . ?
C2 N1 C1 N2 -0.68(15) . . . . ?
C2 N1 C16 C21 -81.58(19) . . . . ?
C2 N1 C16 C17 97.93(17) . . . . ?
C3 N2 C1 Cu1 -165.11(11) . . . . ?
C3 N2 C1 N1 0.92(15) . . . . ?
C3 N2 C4 C5 -70.82(19) . . . . ?
C3 N2 C4 C9 106.39(17) . . . . ?
C5 C4 C9 C8 -2.8(2) . . . . ?
C5 C4 C9 C13 171.58(15) . . . . ?
C5 C6 C7 C8 -0.7(3) . . . . ?
C28 N3 C29 C30 -179.82(14) . . . . ?
C28 N3 C29 C31 62.14(19) . . . . ?
C28 N3 C29 C32 -62.81(19) . . . . ?
C39 C40 C41 C42 -2.3(3) . . . . ?
C39 C44 C43 C42 -2.6(3) . . . . ?
C9 C4 C5 C6 2.1(2) . . . . ?
C9 C4 C5 C10 -177.97(15) . . . . ?
C9 C8 C7 C6 -0.1(3) . . . . ?
C29 N3 C28 Ge1 173.68(11) . . . . ?
C29 N3 C28 S1 -5.4(2) . . . . ?
C21 C16 C17 C22 -179.42(15) . . . . ?
C21 C16 C17 C18 -1.7(2) . . . . ?
C21 C20 C19 C18 -0.7(3) . . . . ?
C17 C16 C21 C25 -179.62(15) . . . . ?
C17 C16 C21 C20 1.4(2) . . . . ?
C17 C18 C19 C20 0.4(3) . . . . ?
C33 C38 C37 C36 -0.8(3) . . . . ?
C33 C34 C35 C36 -0.4(4) . . . . ?
C25 C21 C20 C19 -179.16(18) . . . . ?
C6 C5 C10 C11 101.31(19) . . . . ?
C6 C5 C10 C12 -24.3(2) . . . . ?
C40 C39 C44 C43 0.9(3) . . . . ?
C40 C41 C42 C43 0.6(3) . . . . ?
C22 C17 C18 C19 178.53(17) . . . . ?
C44 C39 C40 C41 1.5(3) . . . . ?
C44 C43 C42 C41 1.8(3) . . . . ?
C8 C9 C13 C14 -45.8(2) . . . . ?
C8 C9 C13 C15 78.2(3) . . . . ?
C45 C50 C49 C48 -2.3(3) . . . . ?
C45 C46 C47 C48 -0.5(5) . . . . ?
C38 C33 C34 C35 1.5(3) . . . . ?
C38 C37 C36 C35 1.9(4) . . . . ?
C13 C9 C8 C7 -172.73(17) . . . . ?
C18 C17 C22 C23 -75.63(19) . . . . ?
C18 C17 C22 C24 48.4(2) . . . . ?
C20 C21 C25 C27 -48.7(2) . . . . ?
C20 C21 C25 C26 75.1(2) . . . . ?
C10 C5 C6 C7 179.74(17) . . . . ?
C34 C33 C38 C37 -0.9(3) . . . . ?
C37 C36 C35 C34 -1.3(4) . . . . ?
C50 C45 C46 C47 -2.2(4) . . . . ?
C50 C49 C48 C47 -0.4(4) . . . . ?
C46 C45 C50 C49 3.6(3) . . . . ?
C49 C48 C47 C46 1.8(5) . . . . ?

_shelx_res_file                  
;
TITL s22djl04
    s22djl04.res
    created by SHELXL-2019/3 at 11:56:43 on 28-Nov-2023
REM Formula found by SHELXT: C50 N3 S Cu Ge
CELL 1.54184 10.223732 20.071643 22.277735 90 98.8634 90
ZERR 4 0.000044 0.00009 0.000108 0 0.0004 0
LATT 1
SYMM -X,0.5+Y,0.5-Z
SFAC C H Cu Ge N S
UNIT 200 240 4 4 12 4

L.S. 20 0 0
PLAN  15
TEMP -123
CONF
BOND $H
list 4
MORE -1
fmap 2 53
acta
OMIT -4 4 1
REM <olex2.extras>
REM <HklSrc "%.\\s22djl04.hkl">
REM </olex2.extras>

WGHT    0.034900    2.951800
FVAR       0.24764
GE1   4    0.295614    0.337297    0.637622    11.00000    0.02104    0.02482 =
         0.02109   -0.00316    0.00295   -0.00137
CU1   3    0.513272    0.460563    0.723489    11.00000    0.02479    0.02028 =
         0.02132   -0.00381    0.00572   -0.00102
S1    6    0.588047    0.363857    0.704157    11.00000    0.02556    0.02979 =
         0.03598   -0.01523   -0.00376    0.00398
N1    5    0.529478    0.554444    0.823097    11.00000    0.02019    0.01926 =
         0.01589    0.00110    0.00252   -0.00016
N3    5    0.521494    0.275719    0.608976    11.00000    0.02420    0.02139 =
         0.02054    0.00006    0.00382   -0.00125
N2    5    0.553145    0.606765    0.741954    11.00000    0.01874    0.01885 =
         0.01592    0.00137    0.00255    0.00103
C1    1    0.522689    0.545586    0.762131    11.00000    0.01683    0.02007 =
         0.01747    0.00041    0.00330    0.00115
PART 1
C16   1    0.502606    0.502573    0.864395    11.00000    0.02495    0.02172 =
         0.01578    0.00198    0.00351   -0.00223
C4    1    0.558162    0.623537    0.679246    11.00000    0.02152    0.02054 =
         0.01691    0.00191    0.00421   -0.00132
PART 0
C2    1    0.564656    0.619097    0.840521    11.00000    0.02550    0.02106 =
         0.01857   -0.00227    0.00148   -0.00044
AFIX  43
H2    2    0.575715    0.636757    0.880547    11.00000   -1.20000
AFIX   0
C3    1    0.580015    0.651865    0.789288    11.00000    0.02537    0.01858 =
         0.02093   -0.00086    0.00171   -0.00069
AFIX  43
H3    2    0.604583    0.697239    0.786222    11.00000   -1.20000
AFIX   0
PART 1
C5    1    0.459612    0.665155    0.648977    11.00000    0.02353    0.02790 =
         0.01971    0.00187    0.00387    0.00215
PART 0
C28   1    0.486579    0.318220    0.646036    11.00000    0.02293    0.02196 =
         0.02212   -0.00181    0.00101   -0.00181
C39   1    0.221162    0.323717    0.712641    11.00000    0.03336    0.02310 =
         0.02395   -0.00241    0.00646   -0.00329
PART 1
C9    1    0.664085    0.599898    0.652673    11.00000    0.02233    0.02543 =
         0.02702    0.00245    0.00848   -0.00027
PART 0
C29   1    0.661401    0.259100    0.603478    11.00000    0.02453    0.02288 =
         0.02172   -0.00098    0.00558   -0.00066
PART 1
C21   1    0.609653    0.468575    0.897314    11.00000    0.02592    0.02924 =
         0.02189    0.00557    0.00035   -0.00189
C17   1    0.370540    0.489222    0.869798    11.00000    0.02456    0.02581 =
         0.02092    0.00055    0.00416   -0.00196
PART 0
C33   1    0.271004    0.427469    0.604192    11.00000    0.02854    0.02806 =
         0.02326    0.00086    0.00620    0.00123
PART 1
C25   1    0.752286    0.484419    0.890811    11.00000    0.02293    0.02949 =
         0.02611    0.00701   -0.00114   -0.00128
PART 0
AFIX  13
H25   2    0.752804    0.527983    0.869070    11.00000   -1.20000
AFIX   0
PART 1
C6    1    0.468261    0.681151    0.588719    11.00000    0.03286    0.03906 =
         0.02153    0.00869    0.00295    0.00617
PART 0
AFIX  43
H6    2    0.402873    0.709115    0.566642    11.00000   -1.20000
AFIX   0
C40   1    0.083769    0.326489    0.709292    11.00000    0.03335    0.04025 =
         0.02908   -0.00404    0.00794   -0.01063
AFIX  43
H40   2    0.030413    0.335251    0.671302    11.00000   -1.20000
AFIX   0
PART 1
C22   1    0.256317    0.526582    0.832981    11.00000    0.02120    0.02512 =
         0.02983    0.00022    0.00608    0.00036
PART 0
AFIX  13
H22   2    0.293144    0.567229    0.815712    11.00000   -1.20000
AFIX   0
C44   1    0.297350    0.309164    0.768666    11.00000    0.04261    0.02583 =
         0.02750   -0.00131    0.00374    0.00231
AFIX  43
H44   2    0.391096    0.307631    0.772202    11.00000   -1.20000
AFIX   0
PART 1
C8    1    0.666287    0.617098    0.592089    11.00000    0.03168    0.04182 =
         0.02957    0.00329    0.01675    0.00257
PART 0
AFIX  43
H8    2    0.735647    0.600854    0.572192    11.00000   -1.20000
AFIX   0
C45   1    0.188053    0.280958    0.577243    11.00000    0.02384    0.03817 =
         0.02671   -0.01068    0.00657   -0.00578
C30   1    0.652376    0.206383    0.553488    11.00000    0.03425    0.02985 =
         0.02366   -0.00429    0.00793    0.00100
AFIX 137
H30A  2    0.613528    0.165553    0.567218    11.00000   -1.50000
H30B  2    0.741225    0.196777    0.544371    11.00000   -1.50000
H30C  2    0.596591    0.223023    0.516825    11.00000   -1.50000
AFIX   0
C38   1    0.369403    0.457233    0.576839    11.00000    0.02986    0.03422 =
         0.03791   -0.00145    0.01050   -0.00221
AFIX  43
H38   2    0.454713    0.437440    0.580859    11.00000   -1.20000
AFIX   0
C31   1    0.737891    0.229460    0.661912    11.00000    0.02710    0.02817 =
         0.02525   -0.00111    0.00234    0.00342
AFIX 137
H31A  2    0.746184    0.262979    0.694262    11.00000   -1.50000
H31B  2    0.826255    0.215832    0.654783    11.00000   -1.50000
H31C  2    0.690170    0.190605    0.674075    11.00000   -1.50000
AFIX   0
PART 1
C23   1    0.192131    0.483497    0.780000    11.00000    0.03005    0.03355 =
         0.03184   -0.00183   -0.00271    0.00429
PART 0
AFIX 137
H23A  2    0.258986    0.470677    0.755017    11.00000   -1.50000
H23B  2    0.121571    0.508796    0.755214    11.00000   -1.50000
H23C  2    0.154653    0.443373    0.795775    11.00000   -1.50000
AFIX   0
PART 1
C13   1    0.779542    0.562591    0.688838    11.00000    0.02411    0.03281 =
         0.04200    0.00792    0.01084    0.00707
PART 0
AFIX  13
H13   2    0.749534    0.544646    0.726319    11.00000   -1.20000
AFIX   0
PART 1
C18   1    0.347130    0.438044    0.909150    11.00000    0.02747    0.03887 =
         0.03027    0.00752    0.00757   -0.00709
PART 0
AFIX  43
H18   2    0.258706    0.427183    0.913626    11.00000   -1.20000
AFIX   0
PART 1
C20   1    0.580208    0.418206    0.936137    11.00000    0.03257    0.04122 =
         0.03331    0.01893   -0.00274   -0.00209
PART 0
AFIX  43
H20   2    0.650331    0.393905    0.959208    11.00000   -1.20000
AFIX   0
PART 1
C10   1    0.347844    0.691932    0.679855    11.00000    0.02751    0.04281 =
         0.02223    0.00375    0.00424    0.01319
PART 0
AFIX  13
H10   2    0.386648    0.702468    0.722789    11.00000   -1.20000
AFIX   0
C32   1    0.732441    0.320456    0.583138    11.00000    0.03168    0.02898 =
         0.03557    0.00212    0.01114   -0.00356
AFIX 137
H32A  2    0.678501    0.340294    0.547426    11.00000   -1.50000
H32B  2    0.818466    0.307132    0.572806    11.00000   -1.50000
H32C  2    0.745761    0.353159    0.616181    11.00000   -1.50000
AFIX   0
PART 1
C19   1    0.450691    0.402962    0.941680    11.00000    0.03912    0.04424 =
         0.03349    0.02042    0.00412   -0.00722
PART 0
AFIX  43
H19   2    0.432854    0.368076    0.968080    11.00000   -1.20000
AFIX   0
PART 1
C24   1    0.153960    0.549296    0.872121    11.00000    0.02834    0.04032 =
         0.04436   -0.00631    0.01326    0.00119
PART 0
AFIX 137
H24A  2    0.111850    0.510203    0.887308    11.00000   -1.50000
H24B  2    0.086536    0.576706    0.847591    11.00000   -1.50000
H24C  2    0.197981    0.575518    0.906516    11.00000   -1.50000
AFIX   0
C41   1    0.023398    0.316678    0.760477    11.00000    0.04366    0.04934 =
         0.04005   -0.00675    0.01790   -0.01799
AFIX  43
H41   2   -0.069980    0.320326    0.757733    11.00000   -1.20000
AFIX   0
PART 1
C7    1    0.569758    0.657190    0.560612    11.00000    0.04124    0.04792 =
         0.02065    0.00710    0.01086    0.00027
PART 0
AFIX  43
H7    2    0.573183    0.668338    0.519439    11.00000   -1.20000
AFIX   0
C43   1    0.236404    0.296856    0.819515    11.00000    0.06942    0.03115 =
         0.02544    0.00256    0.00638   -0.00170
AFIX  43
H43   2    0.288552    0.285197    0.857099    11.00000   -1.20000
AFIX   0
C34   1    0.148029    0.458344    0.598048    11.00000    0.03535    0.04344 =
         0.05919    0.01808    0.02151    0.00651
AFIX  43
H34   2    0.079890    0.439431    0.617177    11.00000   -1.20000
AFIX   0
C37   1    0.344248    0.515672    0.543658    11.00000    0.04801    0.03942 =
         0.04875    0.00755    0.02324   -0.00544
AFIX  43
H37   2    0.412800    0.535791    0.525622    11.00000   -1.20000
AFIX   0
C50   1    0.145111    0.217853    0.592130    11.00000    0.03919    0.03342 =
         0.04383   -0.00353   -0.00613   -0.00127
AFIX  43
H50   2    0.169300    0.201367    0.632279    11.00000   -1.20000
AFIX   0
C42   1    0.100493    0.301585    0.815320    11.00000    0.06482    0.04312 =
         0.03358   -0.00152    0.02284   -0.01671
AFIX  43
H42   2    0.059808    0.294419    0.850344    11.00000   -1.20000
AFIX   0
PART 1
C27   1    0.839409    0.491777    0.952455    11.00000    0.03118    0.06442 =
         0.03252   -0.00484   -0.00225   -0.00837
PART 0
AFIX 137
H27A  2    0.846352    0.448708    0.973426    11.00000   -1.50000
H27B  2    0.800063    0.524588    0.976929    11.00000   -1.50000
H27C  2    0.927818    0.506765    0.946635    11.00000   -1.50000
AFIX   0
PART 1
C26   1    0.809301    0.431887    0.852869    11.00000    0.03069    0.05811 =
         0.05026   -0.01829    0.00805   -0.00834
PART 0
AFIX 137
H26A  2    0.898407    0.445247    0.846610    11.00000   -1.50000
H26B  2    0.752366    0.427587    0.813437    11.00000   -1.50000
H26C  2    0.813832    0.389014    0.874137    11.00000   -1.50000
AFIX   0
PART 1
C11   1    0.241787    0.639955    0.682300    11.00000    0.02958    0.06382 =
         0.05231    0.00917    0.01628    0.00392
PART 0
AFIX 137
H11A  2    0.196632    0.630744    0.641067    11.00000   -1.50000
H11B  2    0.177526    0.656510    0.707143    11.00000   -1.50000
H11C  2    0.282450    0.598916    0.700275    11.00000   -1.50000
AFIX   0
C46   1    0.144561    0.305294    0.518773    11.00000    0.06573    0.06565 =
         0.02469   -0.00313    0.00931   -0.03381
AFIX  43
H46   2    0.170163    0.348713    0.508198    11.00000   -1.20000
AFIX   0
C49   1    0.067576    0.178942    0.549026    11.00000    0.04872    0.04235 =
         0.05869   -0.01401    0.00279   -0.01454
AFIX  43
H49   2    0.041689    0.135456    0.559263    11.00000   -1.20000
AFIX   0
C36   1    0.221087    0.544611    0.536711    11.00000    0.05573    0.04061 =
         0.05141    0.01891    0.01532    0.00488
AFIX  43
H36   2    0.203600    0.583832    0.512961    11.00000   -1.20000
AFIX   0
PART 1
C12   1    0.287605    0.756149    0.651558    11.00000    0.04581    0.05100 =
         0.04251    0.00626    0.00866    0.02501
PART 0
AFIX 137
H12A  2    0.358039    0.788715    0.649177    11.00000   -1.50000
H12B  2    0.225194    0.774155    0.676659    11.00000   -1.50000
H12C  2    0.240810    0.746907    0.610625    11.00000   -1.50000
AFIX   0
PART 1
C14   1    0.827040    0.504513    0.654595    11.00000    0.05994    0.05182 =
         0.06930    0.00435    0.02497    0.02837
PART 0
AFIX 137
H14A  2    0.752176    0.475163    0.640162    11.00000   -1.50000
H14B  2    0.894356    0.479541    0.681654    11.00000   -1.50000
H14C  2    0.865342    0.521229    0.619798    11.00000   -1.50000
AFIX   0
C35   1    0.123264    0.516375    0.564399    11.00000    0.04080    0.05252 =
         0.07395    0.02627    0.01806    0.01541
AFIX  43
H35   2    0.038443    0.536687    0.560463    11.00000   -1.20000
AFIX   0
C48   1    0.027813    0.203846    0.490690    11.00000    0.06968    0.07842 =
         0.03994   -0.02254    0.00321   -0.03567
AFIX  43
H48   2   -0.024767    0.177152    0.461057    11.00000   -1.20000
AFIX   0
C47   1    0.064498    0.267057    0.475839    11.00000    0.09565    0.09427 =
         0.02447   -0.00388    0.00016   -0.04684
AFIX  43
H47   2    0.035186    0.284451    0.436401    11.00000   -1.20000
AFIX   0
PART 1
C15   1    0.890917    0.612050    0.708472    11.00000    0.04035    0.04789 =
         0.15010    0.01130   -0.03846    0.00440
PART 0
AFIX 137
H15A  2    0.925041    0.628780    0.672563    11.00000   -1.50000
H15B  2    0.962339    0.589830    0.735556    11.00000   -1.50000
H15C  2    0.857032    0.649363    0.729927    11.00000   -1.50000
AFIX   0
HKLF 4


REM  s22djl04
REM wR2 = 0.0745, GooF = S = 1.058, Restrained GooF = 1.058 for all data
REM R1 = 0.0289 for 8719 Fo > 4sig(Fo) and 0.0295 for all 8941 data
REM 516 parameters refined using 0 restraints

END

WGHT      0.0347      2.9669

REM Highest difference peak  0.481,  deepest hole -0.331,  1-sigma level  0.048
Q1    1   0.4073  0.4816  0.6951  11.00000  0.05    0.48
Q2    1   0.0979  0.1761  0.5078  11.00000  0.05    0.44
Q3    1   0.1418  0.2270  0.4815  11.00000  0.05    0.43
Q4    1   0.4835  0.3578  0.6818  11.00000  0.05    0.38
Q5    1   0.2615  0.3614  0.6607  11.00000  0.05    0.38
Q6    1   0.2106  0.2663  0.5216  11.00000  0.05    0.36
Q7    1   0.3038  0.6604  0.6744  11.00000  0.05    0.33
Q8    1   0.6800  0.4789  0.8973  11.00000  0.05    0.31
Q9    1   0.8640  0.5931  0.7383  11.00000  0.05    0.31
Q10   1   0.2843  0.3950  0.6178  11.00000  0.05    0.29
Q11   1   0.4010  0.3358  0.6408  11.00000  0.05    0.29
Q12   1   0.2021  0.2400  0.5797  11.00000  0.05    0.28
Q13   1   0.5577  0.4810  0.8784  11.00000  0.05    0.28
Q14   1   0.6163  0.3880  0.6773  11.00000  0.05    0.28
Q15   1   0.3157  0.4420  0.5948  11.00000  0.05    0.27
;
_shelx_res_checksum              84438
_olex2_submission_special_instructions 'No special instructions were received'
####################################################################### 
# 
# This file contains crystal structure data downloaded from the 
# Cambridge Structural Database (CSD) hosted by the Cambridge 
# Crystallographic Data Centre (CCDC).
# 
# Full information about CCDC data access policies and citation 
# guidelines are available at http://www.ccdc.cam.ac.uk/access/V1 
# 
# Audit and citation data items may have been added by the CCDC. 
# Please retain this information to preserve the provenance of 
# this file and to allow appropriate attribution of the data. 
# 
#######################################################################

data_e22djl08
_database_code_depnum_ccdc_archive 'CCDC 2249131'
loop_
_audit_author_name
_audit_author_address
'Mary Mahon'
;University of Bath
United Kingdom
;
_audit_update_record             
;
2023-11-28 deposited with the CCDC.	2023-12-01 downloaded from the CCDC.
;
_audit_creation_date             2023-11-28
_audit_creation_method           
;
Olex2 1.5
(compiled 2023.08.24 svn.re1ec1418 for OlexSys, GUI svn.r6817)
;
_shelx_SHELXL_version_number     2019/3
_chemical_name_common            ?
_chemical_name_systematic        ?
_chemical_formula_moiety         'C53 H57 Cu Ge N2'
_chemical_formula_sum            'C53 H57 Cu Ge N2'
_chemical_formula_weight         858.13
_chemical_melting_point          ?
loop_
_atom_type_symbol
_atom_type_description
_atom_type_scat_dispersion_real
_atom_type_scat_dispersion_imag
_atom_type_scat_source
C C 0.0033 0.0016 'International Tables Vol C Tables 4.2.6.8 and 6.1.1.4'
H H 0.0000 0.0000 'International Tables Vol C Tables 4.2.6.8 and 6.1.1.4'
Cu Cu 0.3201 1.2651 'International Tables Vol C Tables 4.2.6.8 and 6.1.1.4'
Ge Ge 0.1547 1.8001 'International Tables Vol C Tables 4.2.6.8 and 6.1.1.4'
N N 0.0061 0.0033 'International Tables Vol C Tables 4.2.6.8 and 6.1.1.4'

_shelx_space_group_comment       
;
The symmetry employed for this shelxl refinement is uniquely defined
by the following loop, which should always be used as a source of
symmetry information in preference to the above space-group names.
They are only intended as comments.
;
_space_group_crystal_system      monoclinic
_space_group_IT_number           14
_space_group_name_H-M_alt        'P 1 21/n 1'
_space_group_name_Hall           '-P 2yn'
loop_
_space_group_symop_operation_xyz
'x, y, z'
'-x+1/2, y+1/2, -z+1/2'
'-x, -y, -z'
'x-1/2, -y-1/2, z-1/2'

_cell_length_a                   12.3095(2)
_cell_length_b                   19.8911(3)
_cell_length_c                   18.5854(4)
_cell_angle_alpha                90
_cell_angle_beta                 91.1959(18)
_cell_angle_gamma                90
_cell_volume                     4549.62(15)
_cell_formula_units_Z            4
_cell_measurement_reflns_used    6877
_cell_measurement_temperature    150.0(7)
_cell_measurement_theta_max      27.1280
_cell_measurement_theta_min      3.3900
_shelx_estimated_absorpt_T_max   0.864
_shelx_estimated_absorpt_T_min   0.720
_exptl_absorpt_coefficient_mu    1.164
_exptl_absorpt_correction_T_max  1.00000
_exptl_absorpt_correction_T_min  0.92510
_exptl_absorpt_correction_type   multi-scan
_exptl_absorpt_process_details   
;
CrysAlisPro 1.171.42.49 (Rigaku Oxford Diffraction, 2022)
Empirical absorption correction using spherical harmonics,
implemented in SCALE3 ABSPACK scaling algorithm.
;
_exptl_absorpt_special_details   ?
_exptl_crystal_colour            colorless
_exptl_crystal_density_diffrn    1.253
_exptl_crystal_density_meas      ?
_exptl_crystal_density_method    ?
_exptl_crystal_description       block
_exptl_crystal_F_000             1800
_exptl_crystal_size_max          0.302
_exptl_crystal_size_mid          0.288
_exptl_crystal_size_min          0.129
_exptl_transmission_factor_max   ?
_exptl_transmission_factor_min   ?
_diffrn_reflns_av_R_equivalents  0.0440
_diffrn_reflns_av_unetI/netI     0.0568
_diffrn_reflns_Laue_measured_fraction_full 0.998
_diffrn_reflns_Laue_measured_fraction_max 0.962
_diffrn_reflns_limit_h_max       16
_diffrn_reflns_limit_h_min       -16
_diffrn_reflns_limit_k_max       26
_diffrn_reflns_limit_k_min       -25
_diffrn_reflns_limit_l_max       22
_diffrn_reflns_limit_l_min       -25
_diffrn_reflns_number            44765
_diffrn_reflns_point_group_measured_fraction_full 0.998
_diffrn_reflns_point_group_measured_fraction_max 0.962
_diffrn_reflns_theta_full        25.242
_diffrn_reflns_theta_max         29.130
_diffrn_reflns_theta_min         2.958
_diffrn_ambient_temperature      150.15
_diffrn_detector_area_resol_mean 16.1468
_diffrn_detector_type            EosS2
_diffrn_measured_fraction_theta_full 0.998
_diffrn_measured_fraction_theta_max 0.962
_diffrn_measurement_device       'four-circle diffractometer'
_diffrn_measurement_device_type  'New Xcalibur, EosS2'
_diffrn_measurement_method       '\w scans'
_diffrn_radiation_type           MoK\a
_diffrn_radiation_wavelength     0.71073
_diffrn_source                   ?
_reflns_Friedel_coverage         0.000
_reflns_Friedel_fraction_full    .
_reflns_Friedel_fraction_max     .
_reflns_number_gt                7751
_reflns_number_total             11791
_reflns_special_details          
;
 Reflections were merged by SHELXL according to the crystal
 class for the calculation of statistics and refinement.
 
 _reflns_Friedel_fraction is defined as the number of unique
 Friedel pairs measured divided by the number that would be
 possible theoretically, ignoring centric projections and
 systematic absences.
;
_reflns_threshold_expression     'I > 2\s(I)'
_computing_cell_refinement       'CrysAlisPro 1.171.42.49 (Rigaku OD, 2022)'
_computing_data_collection       'CrysAlisPro 1.171.42.49 (Rigaku OD, 2022)'
_computing_data_reduction        'CrysAlisPro 1.171.42.49 (Rigaku OD, 2022)'
_computing_molecular_graphics    'Olex2 1.5 (Dolomanov et al., 2009)'
_computing_publication_material  'Olex2 1.5 (Dolomanov et al., 2009)'
_computing_structure_refinement  'SHELXL 2019/3 (Sheldrick, 2015)'
_computing_structure_solution    'SHELXT  (Sheldrick, 2015)'
_refine_diff_density_max         1.333
_refine_diff_density_min         -0.394
_refine_diff_density_rms         0.068
_refine_ls_extinction_coef       .
_refine_ls_extinction_method     none
_refine_ls_goodness_of_fit_ref   1.098
_refine_ls_hydrogen_treatment    mixed
_refine_ls_matrix_type           full
_refine_ls_number_parameters     526
_refine_ls_number_reflns         11791
_refine_ls_number_restraints     0
_refine_ls_R_factor_all          0.0950
_refine_ls_R_factor_gt           0.0531
_refine_ls_restrained_S_all      1.098
_refine_ls_shift/su_max          0.001
_refine_ls_shift/su_mean         0.000
_refine_ls_structure_factor_coef Fsqd
_refine_ls_weighting_details     
'w=1/[\s^2^(Fo^2^)+(0.0472P)^2^+1.9862P] where P=(Fo^2^+2Fc^2^)/3'
_refine_ls_weighting_scheme      calc
_refine_ls_wR_factor_gt          0.1142
_refine_ls_wR_factor_ref         0.1290
_refine_special_details          
;
Refinement was generally straightforward. The only notable quirk was the residual 
electron density maximum. The location of said peak is chemically insignificant, 
but the location of same may point to some crystallographic disorder. 
Efforts to model this suggested that it would be in the region of 3% 
and, as such, disorder modelling was abandoned.
;
_olex2_refinement_description    
;
1. Fixed Uiso
 At 1.2 times of:
  All C(H) groups
 At 1.5 times of:
  All C(H,H,H) groups
2.a Ternary CH refined with riding coordinates:
 C10(H10), C13(H13), C22(H22), C25(H25)
2.b Aromatic/amide H refined with riding coordinates:
 C2(H2), C3(H3), C6(H6), C7(H7), C8(H8), C18(H18), C19(H19), C20(H20),
 C31(H31), C32(H32), C33(H33), C34(H34), C35(H35), C37(H37), C38(H38), C39(H39),
  C40(H40), C41(H41), C43(H43), C44(H44), C45(H45), C46(H46), C47(H47),
 C49(H49), C50(H50), C51(H51), C52(H52), C53(H53)
2.c Idealised Me refined as rotating group:
 C11(H11A,H11B,H11C), C12(H12A,H12B,H12C), C14(H14A,H14B,H14C), C15(H15A,H15B,
 H15C), C23(H23A,H23B,H23C), C24(H24A,H24B,H24C), C26(H26A,H26B,H26C), C27(H27A,
 H27B,H27C)
;
_atom_sites_solution_hydrogens   mixed
_atom_sites_solution_primary     ?
_atom_sites_solution_secondary   ?
loop_
_atom_site_label
_atom_site_type_symbol
_atom_site_fract_x
_atom_site_fract_y
_atom_site_fract_z
_atom_site_U_iso_or_equiv
_atom_site_adp_type
_atom_site_occupancy
_atom_site_site_symmetry_order
_atom_site_calc_flag
_atom_site_refinement_flags_posn
_atom_site_refinement_flags_adp
_atom_site_refinement_flags_occupancy
_atom_site_disorder_assembly
_atom_site_disorder_group
Ge1 Ge 0.51585(3) 0.01677(2) 0.19356(2) 0.03593(10) Uani 1 1 d . . . . .
Cu1 Cu 0.40237(3) 0.19494(2) 0.20694(2) 0.03664(11) Uani 1 1 d . . . . .
N1 N 0.35395(18) 0.32531(11) 0.25713(12) 0.0342(5) Uani 1 1 d . . . . .
N2 N 0.21488(18) 0.26740(11) 0.28474(12) 0.0330(5) Uani 1 1 d . . . . .
C1 C 0.3127(2) 0.26180(13) 0.25108(14) 0.0333(6) Uani 1 1 d . . . . .
C2 C 0.2864(2) 0.36796(14) 0.29348(16) 0.0400(7) Uani 1 1 d . . . . .
H2 H 0.299390 0.414006 0.304149 0.048 Uiso 1 1 calc R U . . .
C3 C 0.1990(2) 0.33229(14) 0.31089(16) 0.0383(7) Uani 1 1 d . . . . .
H3 H 0.137825 0.348048 0.336223 0.046 Uiso 1 1 calc R U . . .
C4 C 0.4593(2) 0.34606(14) 0.23256(16) 0.0382(7) Uani 1 1 d . . . . .
C5 C 0.4652(3) 0.38096(15) 0.16699(16) 0.0434(7) Uani 1 1 d . . . . .
C6 C 0.5657(3) 0.40411(18) 0.14735(19) 0.0582(10) Uani 1 1 d . . . . .
H6 H 0.572347 0.428185 0.103515 0.070 Uiso 1 1 calc R U . . .
C7 C 0.6565(3) 0.3931(2) 0.1898(2) 0.0660(11) Uani 1 1 d . . . . .
H7 H 0.724958 0.409463 0.174974 0.079 Uiso 1 1 calc R U . . .
C8 C 0.6492(3) 0.3587(2) 0.2535(2) 0.0646(10) Uani 1 1 d . . . . .
H8 H 0.712841 0.351155 0.282155 0.078 Uiso 1 1 calc R U . . .
C9 C 0.5488(3) 0.33445(17) 0.27682(17) 0.0467(8) Uani 1 1 d . . . . .
C10 C 0.3648(3) 0.39086(18) 0.11928(17) 0.0560(9) Uani 1 1 d . . . . .
H10 H 0.300027 0.390385 0.150830 0.067 Uiso 1 1 calc R U . . .
C11 C 0.3640(5) 0.4573(2) 0.0780(3) 0.112(2) Uani 1 1 d . . . . .
H11A H 0.374900 0.494575 0.111837 0.168 Uiso 1 1 calc R U . . .
H11B H 0.293971 0.462666 0.052612 0.168 Uiso 1 1 calc R U . . .
H11C H 0.422580 0.457170 0.043106 0.168 Uiso 1 1 calc R U . . .
C12 C 0.3524(3) 0.33350(18) 0.06585(19) 0.0625(10) Uani 1 1 d . . . . .
H12A H 0.414775 0.333037 0.033934 0.094 Uiso 1 1 calc R U . . .
H12B H 0.285407 0.339684 0.037194 0.094 Uiso 1 1 calc R U . . .
H12C H 0.348987 0.290757 0.091923 0.094 Uiso 1 1 calc R U . . .
C13 C 0.5419(3) 0.29844(19) 0.34859(19) 0.0562(9) Uani 1 1 d . . . . .
H13 H 0.464865 0.283813 0.354496 0.067 Uiso 1 1 calc R U . . .
C14 C 0.5700(4) 0.3466(2) 0.4095(2) 0.0769(12) Uani 1 1 d . . . . .
H14A H 0.560864 0.323867 0.455737 0.115 Uiso 1 1 calc R U . . .
H14B H 0.521763 0.385780 0.406685 0.115 Uiso 1 1 calc R U . . .
H14C H 0.645600 0.361394 0.405401 0.115 Uiso 1 1 calc R U . . .
C15 C 0.6126(3) 0.2363(2) 0.3520(2) 0.0715(11) Uani 1 1 d . . . . .
H15A H 0.689176 0.249455 0.349232 0.107 Uiso 1 1 calc R U . . .
H15B H 0.593770 0.206624 0.311553 0.107 Uiso 1 1 calc R U . . .
H15C H 0.600836 0.212619 0.397391 0.107 Uiso 1 1 calc R U . . .
C16 C 0.1336(2) 0.21647(14) 0.29501(16) 0.0362(6) Uani 1 1 d . . . . .
C17 C 0.1320(3) 0.18394(15) 0.36141(18) 0.0450(8) Uani 1 1 d . . . . .
C18 C 0.0462(3) 0.13961(17) 0.3728(2) 0.0590(10) Uani 1 1 d . . . . .
H18 H 0.041810 0.116778 0.417508 0.071 Uiso 1 1 calc R U . . .
C19 C -0.0322(3) 0.12838(18) 0.3203(2) 0.0621(11) Uani 1 1 d . . . . .
H19 H -0.089135 0.097393 0.329035 0.075 Uiso 1 1 calc R U . . .
C20 C -0.0290(3) 0.16134(17) 0.2558(2) 0.0574(10) Uani 1 1 d . . . . .
H20 H -0.083852 0.152774 0.220241 0.069 Uiso 1 1 calc R U . . .
C21 C 0.0541(2) 0.20776(14) 0.24118(19) 0.0451(8) Uani 1 1 d . . . . .
C22 C 0.2194(3) 0.19625(18) 0.41908(18) 0.0543(9) Uani 1 1 d . . . . .
H22 H 0.244343 0.243783 0.413688 0.065 Uiso 1 1 calc R U . . .
C23 C 0.1799(4) 0.1884(2) 0.4957(2) 0.0819(13) Uani 1 1 d . . . . .
H23A H 0.113094 0.214489 0.501435 0.123 Uiso 1 1 calc R U . . .
H23B H 0.235863 0.204822 0.529561 0.123 Uiso 1 1 calc R U . . .
H23C H 0.165274 0.140854 0.505292 0.123 Uiso 1 1 calc R U . . .
C24 C 0.3175(3) 0.1510(2) 0.4065(2) 0.0656(10) Uani 1 1 d . . . . .
H24A H 0.295134 0.103788 0.408830 0.098 Uiso 1 1 calc R U . . .
H24B H 0.373407 0.159743 0.443700 0.098 Uiso 1 1 calc R U . . .
H24C H 0.347041 0.160468 0.359020 0.098 Uiso 1 1 calc R U . . .
C25 C 0.0552(3) 0.24667(16) 0.1718(2) 0.0621(10) Uani 1 1 d . . . . .
H25 H 0.093675 0.290077 0.181703 0.075 Uiso 1 1 calc R U . . .
C26 C -0.0598(4) 0.2640(2) 0.1421(3) 0.1007(18) Uani 1 1 d . . . . .
H26A H -0.095974 0.222842 0.125306 0.151 Uiso 1 1 calc R U . . .
H26B H -0.053985 0.295631 0.101956 0.151 Uiso 1 1 calc R U . . .
H26C H -0.102362 0.284535 0.180327 0.151 Uiso 1 1 calc R U . . .
C27 C 0.1192(4) 0.2093(2) 0.1148(2) 0.0725(12) Uani 1 1 d . . . . .
H27A H 0.190936 0.197107 0.134617 0.109 Uiso 1 1 calc R U . . .
H27B H 0.127864 0.238294 0.072696 0.109 Uiso 1 1 calc R U . . .
H27C H 0.079874 0.168406 0.100489 0.109 Uiso 1 1 calc R U . . .
C28 C 0.5264(3) 0.15707(15) 0.16130(16) 0.0401(7) Uani 1 1 d . . . . .
H28 H 0.573(3) 0.1925(17) 0.1425(17) 0.056(10) Uiso 1 1 d . . . . .
C29 C 0.5788(2) 0.09798(14) 0.15375(15) 0.0360(6) Uani 1 1 d . . . . .
C30 C 0.6840(2) 0.09023(14) 0.11734(16) 0.0385(7) Uani 1 1 d . . . . .
C31 C 0.7087(3) 0.12691(16) 0.05574(17) 0.0461(8) Uani 1 1 d . . . . .
H31 H 0.657243 0.158104 0.036722 0.055 Uiso 1 1 calc R U . . .
C32 C 0.8069(3) 0.11864(19) 0.0219(2) 0.0574(9) Uani 1 1 d . . . . .
H32 H 0.822065 0.144295 -0.019774 0.069 Uiso 1 1 calc R U . . .
C33 C 0.8827(3) 0.0737(2) 0.0481(2) 0.0624(10) Uani 1 1 d . . . . .
H33 H 0.950459 0.068890 0.025131 0.075 Uiso 1 1 calc R U . . .
C34 C 0.8601(3) 0.03572(18) 0.1076(2) 0.0593(10) Uani 1 1 d . . . . .
H34 H 0.911259 0.003515 0.124931 0.071 Uiso 1 1 calc R U . . .
C35 C 0.7619(3) 0.04442(16) 0.14264(19) 0.0479(8) Uani 1 1 d . . . . .
H35 H 0.747713 0.018702 0.184480 0.057 Uiso 1 1 calc R U . . .
C36 C 0.5582(2) -0.06468(14) 0.14119(16) 0.0365(6) Uani 1 1 d . . . . .
C37 C 0.5672(3) -0.06305(17) 0.06711(18) 0.0571(9) Uani 1 1 d . . . . .
H37 H 0.559622 -0.021273 0.042741 0.069 Uiso 1 1 calc R U . . .
C38 C 0.5871(3) -0.12059(19) 0.0275(2) 0.0636(10) Uani 1 1 d . . . . .
H38 H 0.592584 -0.118216 -0.023389 0.076 Uiso 1 1 calc R U . . .
C39 C 0.5987(3) -0.18125(17) 0.0625(2) 0.0565(9) Uani 1 1 d . . . . .
H39 H 0.610785 -0.221224 0.035860 0.068 Uiso 1 1 calc R U . . .
C40 C 0.5926(2) -0.18360(15) 0.1362(2) 0.0484(8) Uani 1 1 d . . . . .
H40 H 0.601873 -0.225208 0.160688 0.058 Uiso 1 1 calc R U . . .
C41 C 0.5731(2) -0.12598(15) 0.17474(18) 0.0406(7) Uani 1 1 d . . . . .
H41 H 0.569911 -0.128427 0.225696 0.049 Uiso 1 1 calc R U . . .
C42 C 0.5563(3) 0.00615(15) 0.29525(16) 0.0402(7) Uani 1 1 d . . . . .
C43 C 0.6356(3) 0.04660(17) 0.32695(18) 0.0492(8) Uani 1 1 d . . . . .
H43 H 0.669001 0.080490 0.299001 0.059 Uiso 1 1 calc R U . . .
C44 C 0.6669(3) 0.0388(2) 0.39784(19) 0.0618(10) Uani 1 1 d . . . . .
H44 H 0.722162 0.066681 0.418208 0.074 Uiso 1 1 calc R U . . .
C45 C 0.6185(4) -0.0092(2) 0.4391(2) 0.0697(11) Uani 1 1 d . . . . .
H45 H 0.640203 -0.014547 0.488075 0.084 Uiso 1 1 calc R U . . .
C46 C 0.5386(4) -0.0496(2) 0.4099(2) 0.0671(11) Uani 1 1 d . . . . .
H46 H 0.504400 -0.082512 0.438693 0.081 Uiso 1 1 calc R U . . .
C47 C 0.5081(3) -0.04199(17) 0.33832(18) 0.0518(8) Uani 1 1 d . . . . .
H47 H 0.453170 -0.070259 0.318223 0.062 Uiso 1 1 calc R U . . .
C48 C 0.3576(2) 0.02283(14) 0.18552(18) 0.0431(7) Uani 1 1 d . . . . .
C49 C 0.2971(3) 0.03952(16) 0.2443(2) 0.0535(9) Uani 1 1 d . . . . .
H49 H 0.332085 0.044930 0.289951 0.064 Uiso 1 1 calc R U . . .
C50 C 0.1855(3) 0.04857(18) 0.2377(3) 0.0699(12) Uani 1 1 d . . . . .
H50 H 0.144248 0.060112 0.278587 0.084 Uiso 1 1 calc R U . . .
C51 C 0.1358(3) 0.04075(18) 0.1724(3) 0.0799(14) Uani 1 1 d . . . . .
H51 H 0.059564 0.047299 0.167839 0.096 Uiso 1 1 calc R U . . .
C52 C 0.1931(3) 0.02371(18) 0.1133(3) 0.0751(13) Uani 1 1 d . . . . .
H52 H 0.157233 0.018260 0.067892 0.090 Uiso 1 1 calc R U . . .
C53 C 0.3059(3) 0.01428(17) 0.1201(2) 0.0566(9) Uani 1 1 d . . . . .
H53 H 0.346563 0.001943 0.079216 0.068 Uiso 1 1 calc R U . . .

loop_
_atom_site_aniso_label
_atom_site_aniso_U_11
_atom_site_aniso_U_22
_atom_site_aniso_U_33
_atom_site_aniso_U_23
_atom_site_aniso_U_13
_atom_site_aniso_U_12
Ge1 0.03991(18) 0.02726(16) 0.04024(19) 0.00144(12) -0.00829(13) -0.00167(13)
Cu1 0.0434(2) 0.02705(18) 0.0393(2) 0.00166(14) -0.00312(15) 0.00067(16)
N1 0.0339(13) 0.0256(12) 0.0429(14) 0.0017(10) -0.0056(10) 0.0011(10)
N2 0.0337(12) 0.0243(11) 0.0407(13) -0.0001(10) -0.0099(10) -0.0011(10)
C1 0.0358(15) 0.0288(14) 0.0350(15) 0.0036(11) -0.0122(12) -0.0006(12)
C2 0.0382(16) 0.0248(14) 0.056(2) -0.0030(13) -0.0118(14) 0.0000(13)
C3 0.0374(16) 0.0267(14) 0.0504(18) -0.0055(12) -0.0087(13) 0.0054(13)
C4 0.0394(16) 0.0302(15) 0.0448(18) -0.0016(12) -0.0038(13) -0.0061(13)
C5 0.061(2) 0.0319(15) 0.0371(17) -0.0041(13) 0.0010(15) 0.0000(15)
C6 0.082(3) 0.052(2) 0.041(2) 0.0019(16) 0.0145(19) -0.011(2)
C7 0.064(3) 0.073(3) 0.062(3) 0.001(2) 0.017(2) -0.027(2)
C8 0.043(2) 0.086(3) 0.064(2) 0.006(2) -0.0062(17) -0.021(2)
C9 0.0399(17) 0.0500(19) 0.050(2) 0.0100(15) -0.0053(14) -0.0062(15)
C10 0.074(2) 0.058(2) 0.0359(19) -0.0005(15) -0.0072(17) 0.0132(19)
C11 0.204(6) 0.047(2) 0.083(3) 0.001(2) -0.063(4) 0.024(3)
C12 0.085(3) 0.053(2) 0.048(2) 0.0013(17) -0.0168(19) -0.008(2)
C13 0.0395(18) 0.072(3) 0.056(2) 0.0213(18) -0.0110(15) -0.0060(17)
C14 0.096(3) 0.083(3) 0.051(2) 0.015(2) -0.001(2) 0.019(3)
C15 0.080(3) 0.058(2) 0.075(3) 0.012(2) -0.020(2) -0.001(2)
C16 0.0323(15) 0.0287(14) 0.0474(18) -0.0061(12) -0.0059(12) -0.0012(12)
C17 0.0449(18) 0.0369(17) 0.053(2) -0.0044(14) 0.0021(15) -0.0083(14)
C18 0.065(2) 0.0434(19) 0.069(2) -0.0063(17) 0.0161(19) -0.0154(18)
C19 0.043(2) 0.044(2) 0.100(3) -0.017(2) 0.014(2) -0.0182(17)
C20 0.0374(18) 0.0394(19) 0.095(3) -0.0252(19) -0.0152(18) 0.0011(15)
C21 0.0386(17) 0.0283(15) 0.068(2) -0.0133(14) -0.0147(15) 0.0046(13)
C22 0.069(2) 0.048(2) 0.046(2) 0.0073(15) -0.0065(17) -0.0155(18)
C23 0.112(4) 0.084(3) 0.050(2) 0.000(2) 0.000(2) -0.018(3)
C24 0.073(3) 0.069(3) 0.054(2) 0.0129(18) -0.0206(19) -0.015(2)
C25 0.079(3) 0.0325(17) 0.072(3) -0.0003(16) -0.045(2) -0.0050(18)
C26 0.118(4) 0.055(2) 0.125(4) -0.021(3) -0.087(3) 0.016(3)
C27 0.095(3) 0.070(3) 0.052(2) 0.0070(19) -0.024(2) -0.023(2)
C28 0.0514(19) 0.0303(15) 0.0385(17) 0.0017(12) -0.0023(14) -0.0060(14)
C29 0.0398(16) 0.0337(15) 0.0340(16) 0.0018(12) -0.0070(12) -0.0016(13)
C30 0.0423(17) 0.0303(15) 0.0427(18) -0.0062(12) -0.0065(13) -0.0053(13)
C31 0.0471(19) 0.0457(18) 0.0454(19) -0.0045(14) -0.0020(15) -0.0011(15)
C32 0.054(2) 0.064(2) 0.055(2) -0.0061(18) 0.0071(17) -0.0099(19)
C33 0.042(2) 0.068(3) 0.077(3) -0.018(2) 0.0022(18) -0.0059(19)
C34 0.042(2) 0.051(2) 0.084(3) -0.0055(19) -0.0169(18) 0.0000(17)
C35 0.0459(19) 0.0388(17) 0.058(2) -0.0035(15) -0.0102(15) -0.0032(15)
C36 0.0363(15) 0.0302(14) 0.0424(17) -0.0005(12) -0.0122(12) -0.0013(13)
C37 0.083(3) 0.0429(19) 0.044(2) -0.0015(15) -0.0178(17) 0.0073(18)
C38 0.085(3) 0.057(2) 0.048(2) -0.0120(17) -0.0145(19) 0.006(2)
C39 0.052(2) 0.0410(19) 0.076(3) -0.0223(17) -0.0114(18) 0.0014(16)
C40 0.0372(17) 0.0311(16) 0.077(3) 0.0069(15) 0.0018(16) 0.0007(14)
C41 0.0322(15) 0.0349(16) 0.0544(19) 0.0040(14) -0.0027(13) 0.0040(13)
C42 0.0461(17) 0.0347(16) 0.0397(17) -0.0008(12) -0.0047(13) 0.0032(14)
C43 0.054(2) 0.0479(19) 0.046(2) -0.0017(15) -0.0060(15) 0.0015(16)
C44 0.069(2) 0.075(3) 0.041(2) -0.0045(18) -0.0136(17) 0.004(2)
C45 0.095(3) 0.077(3) 0.036(2) -0.0012(19) -0.007(2) 0.017(3)
C46 0.098(3) 0.059(2) 0.045(2) 0.0079(18) 0.015(2) 0.006(2)
C47 0.065(2) 0.0445(19) 0.047(2) 0.0034(15) 0.0086(16) 0.0019(17)
C48 0.0397(17) 0.0246(14) 0.064(2) 0.0007(13) -0.0132(15) -0.0030(13)
C49 0.0436(19) 0.0337(17) 0.083(3) -0.0027(16) -0.0034(18) 0.0029(15)
C50 0.049(2) 0.042(2) 0.119(4) -0.014(2) -0.003(2) 0.0059(18)
C51 0.052(2) 0.036(2) 0.151(5) -0.018(2) -0.034(3) 0.0131(18)
C52 0.071(3) 0.044(2) 0.109(4) -0.006(2) -0.050(3) 0.002(2)
C53 0.056(2) 0.0406(19) 0.072(3) 0.0040(17) -0.0191(18) -0.0010(17)

_geom_special_details            
;
 All esds (except the esd in the dihedral angle between two l.s. planes)
 are estimated using the full covariance matrix.  The cell esds are taken
 into account individually in the estimation of esds in distances, angles
 and torsion angles; correlations between esds in cell parameters are only
 used when they are defined by crystal symmetry.  An approximate (isotropic)
 treatment of cell esds is used for estimating esds involving l.s. planes.
;
loop_
_geom_bond_atom_site_label_1
_geom_bond_atom_site_label_2
_geom_bond_distance
_geom_bond_site_symmetry_2
_geom_bond_publ_flag
Ge1 C29 1.944(3) . ?
Ge1 C36 1.966(3) . ?
Ge1 C42 1.956(3) . ?
Ge1 C48 1.954(3) . ?
Cu1 C1 1.923(3) . ?
Cu1 C28 1.916(3) . ?
N1 C1 1.365(3) . ?
N1 C2 1.375(4) . ?
N1 C4 1.445(4) . ?
N2 C1 1.373(4) . ?
N2 C3 1.394(3) . ?
N2 C16 1.439(3) . ?
C2 H2 0.9500 . ?
C2 C3 1.333(4) . ?
C3 H3 0.9500 . ?
C4 C5 1.406(4) . ?
C4 C9 1.380(4) . ?
C5 C6 1.376(5) . ?
C5 C10 1.518(5) . ?
C6 H6 0.9500 . ?
C6 C7 1.372(5) . ?
C7 H7 0.9500 . ?
C7 C8 1.372(5) . ?
C8 H8 0.9500 . ?
C8 C9 1.404(4) . ?
C9 C13 1.518(4) . ?
C10 H10 1.0000 . ?
C10 C11 1.527(5) . ?
C10 C12 1.518(5) . ?
C11 H11A 0.9800 . ?
C11 H11B 0.9800 . ?
C11 H11C 0.9800 . ?
C12 H12A 0.9800 . ?
C12 H12B 0.9800 . ?
C12 H12C 0.9800 . ?
C13 H13 1.0000 . ?
C13 C14 1.518(5) . ?
C13 C15 1.512(5) . ?
C14 H14A 0.9800 . ?
C14 H14B 0.9800 . ?
C14 H14C 0.9800 . ?
C15 H15A 0.9800 . ?
C15 H15B 0.9800 . ?
C15 H15C 0.9800 . ?
C16 C17 1.394(4) . ?
C16 C21 1.396(4) . ?
C17 C18 1.396(4) . ?
C17 C22 1.522(5) . ?
C18 H18 0.9500 . ?
C18 C19 1.375(5) . ?
C19 H19 0.9500 . ?
C19 C20 1.368(5) . ?
C20 H20 0.9500 . ?
C20 C21 1.409(5) . ?
C21 C25 1.504(5) . ?
C22 H22 1.0000 . ?
C22 C23 1.521(5) . ?
C22 C24 1.529(5) . ?
C23 H23A 0.9800 . ?
C23 H23B 0.9800 . ?
C23 H23C 0.9800 . ?
C24 H24A 0.9800 . ?
C24 H24B 0.9800 . ?
C24 H24C 0.9800 . ?
C25 H25 1.0000 . ?
C25 C26 1.548(5) . ?
C25 C27 1.527(5) . ?
C26 H26A 0.9800 . ?
C26 H26B 0.9800 . ?
C26 H26C 0.9800 . ?
C27 H27A 0.9800 . ?
C27 H27B 0.9800 . ?
C27 H27C 0.9800 . ?
C28 H28 0.98(3) . ?
C28 C29 1.350(4) . ?
C29 C30 1.482(4) . ?
C30 C31 1.397(4) . ?
C30 C35 1.397(4) . ?
C31 H31 0.9500 . ?
C31 C32 1.383(4) . ?
C32 H32 0.9500 . ?
C32 C33 1.374(5) . ?
C33 H33 0.9500 . ?
C33 C34 1.372(5) . ?
C34 H34 0.9500 . ?
C34 C35 1.396(5) . ?
C35 H35 0.9500 . ?
C36 C37 1.384(4) . ?
C36 C41 1.380(4) . ?
C37 H37 0.9500 . ?
C37 C38 1.386(5) . ?
C38 H38 0.9500 . ?
C38 C39 1.377(5) . ?
C39 H39 0.9500 . ?
C39 C40 1.375(5) . ?
C40 H40 0.9500 . ?
C40 C41 1.375(4) . ?
C41 H41 0.9500 . ?
C42 C43 1.387(4) . ?
C42 C47 1.389(4) . ?
C43 H43 0.9500 . ?
C43 C44 1.374(5) . ?
C44 H44 0.9500 . ?
C44 C45 1.368(5) . ?
C45 H45 0.9500 . ?
C45 C46 1.373(6) . ?
C46 H46 0.9500 . ?
C46 C47 1.382(5) . ?
C47 H47 0.9500 . ?
C48 C49 1.376(5) . ?
C48 C53 1.372(5) . ?
C49 H49 0.9500 . ?
C49 C50 1.389(5) . ?
C50 H50 0.9500 . ?
C50 C51 1.357(6) . ?
C51 H51 0.9500 . ?
C51 C52 1.361(6) . ?
C52 H52 0.9500 . ?
C52 C53 1.404(5) . ?
C53 H53 0.9500 . ?

loop_
_geom_angle_atom_site_label_1
_geom_angle_atom_site_label_2
_geom_angle_atom_site_label_3
_geom_angle
_geom_angle_site_symmetry_1
_geom_angle_site_symmetry_3
_geom_angle_publ_flag
C29 Ge1 C36 112.60(12) . . ?
C29 Ge1 C42 111.23(12) . . ?
C29 Ge1 C48 108.91(12) . . ?
C42 Ge1 C36 108.94(12) . . ?
C48 Ge1 C36 106.69(12) . . ?
C48 Ge1 C42 108.29(14) . . ?
C28 Cu1 C1 158.52(12) . . ?
C1 N1 C2 112.5(2) . . ?
C1 N1 C4 125.0(2) . . ?
C2 N1 C4 122.4(2) . . ?
C1 N2 C3 111.4(2) . . ?
C1 N2 C16 128.5(2) . . ?
C3 N2 C16 120.2(2) . . ?
N1 C1 Cu1 117.3(2) . . ?
N1 C1 N2 102.5(2) . . ?
N2 C1 Cu1 140.1(2) . . ?
N1 C2 H2 126.6 . . ?
C3 C2 N1 106.9(2) . . ?
C3 C2 H2 126.6 . . ?
N2 C3 H3 126.6 . . ?
C2 C3 N2 106.8(3) . . ?
C2 C3 H3 126.6 . . ?
C5 C4 N1 118.5(3) . . ?
C9 C4 N1 118.3(3) . . ?
C9 C4 C5 123.0(3) . . ?
C4 C5 C10 121.0(3) . . ?
C6 C5 C4 117.2(3) . . ?
C6 C5 C10 121.8(3) . . ?
C5 C6 H6 119.3 . . ?
C7 C6 C5 121.3(3) . . ?
C7 C6 H6 119.3 . . ?
C6 C7 H7 119.7 . . ?
C6 C7 C8 120.6(3) . . ?
C8 C7 H7 119.7 . . ?
C7 C8 H8 119.6 . . ?
C7 C8 C9 120.8(4) . . ?
C9 C8 H8 119.6 . . ?
C4 C9 C8 117.1(3) . . ?
C4 C9 C13 123.0(3) . . ?
C8 C9 C13 119.9(3) . . ?
C5 C10 H10 107.8 . . ?
C5 C10 C11 113.7(3) . . ?
C11 C10 H10 107.8 . . ?
C12 C10 C5 110.7(3) . . ?
C12 C10 H10 107.8 . . ?
C12 C10 C11 108.8(3) . . ?
C10 C11 H11A 109.5 . . ?
C10 C11 H11B 109.5 . . ?
C10 C11 H11C 109.5 . . ?
H11A C11 H11B 109.5 . . ?
H11A C11 H11C 109.5 . . ?
H11B C11 H11C 109.5 . . ?
C10 C12 H12A 109.5 . . ?
C10 C12 H12B 109.5 . . ?
C10 C12 H12C 109.5 . . ?
H12A C12 H12B 109.5 . . ?
H12A C12 H12C 109.5 . . ?
H12B C12 H12C 109.5 . . ?
C9 C13 H13 107.7 . . ?
C9 C13 C14 110.0(3) . . ?
C14 C13 H13 107.7 . . ?
C15 C13 C9 112.3(3) . . ?
C15 C13 H13 107.7 . . ?
C15 C13 C14 111.3(3) . . ?
C13 C14 H14A 109.5 . . ?
C13 C14 H14B 109.5 . . ?
C13 C14 H14C 109.5 . . ?
H14A C14 H14B 109.5 . . ?
H14A C14 H14C 109.5 . . ?
H14B C14 H14C 109.5 . . ?
C13 C15 H15A 109.5 . . ?
C13 C15 H15B 109.5 . . ?
C13 C15 H15C 109.5 . . ?
H15A C15 H15B 109.5 . . ?
H15A C15 H15C 109.5 . . ?
H15B C15 H15C 109.5 . . ?
C17 C16 N2 117.8(3) . . ?
C17 C16 C21 123.7(3) . . ?
C21 C16 N2 118.1(3) . . ?
C16 C17 C18 116.9(3) . . ?
C16 C17 C22 121.7(3) . . ?
C18 C17 C22 121.4(3) . . ?
C17 C18 H18 119.4 . . ?
C19 C18 C17 121.2(4) . . ?
C19 C18 H18 119.4 . . ?
C18 C19 H19 119.6 . . ?
C20 C19 C18 120.8(3) . . ?
C20 C19 H19 119.6 . . ?
C19 C20 H20 119.4 . . ?
C19 C20 C21 121.1(3) . . ?
C21 C20 H20 119.4 . . ?
C16 C21 C20 116.4(3) . . ?
C16 C21 C25 122.1(3) . . ?
C20 C21 C25 121.5(3) . . ?
C17 C22 H22 107.2 . . ?
C17 C22 C24 110.3(3) . . ?
C23 C22 C17 114.0(3) . . ?
C23 C22 H22 107.2 . . ?
C23 C22 C24 110.6(3) . . ?
C24 C22 H22 107.2 . . ?
C22 C23 H23A 109.5 . . ?
C22 C23 H23B 109.5 . . ?
C22 C23 H23C 109.5 . . ?
H23A C23 H23B 109.5 . . ?
H23A C23 H23C 109.5 . . ?
H23B C23 H23C 109.5 . . ?
C22 C24 H24A 109.5 . . ?
C22 C24 H24B 109.5 . . ?
C22 C24 H24C 109.5 . . ?
H24A C24 H24B 109.5 . . ?
H24A C24 H24C 109.5 . . ?
H24B C24 H24C 109.5 . . ?
C21 C25 H25 107.4 . . ?
C21 C25 C26 113.3(4) . . ?
C21 C25 C27 111.0(3) . . ?
C26 C25 H25 107.4 . . ?
C27 C25 H25 107.4 . . ?
C27 C25 C26 110.0(3) . . ?
C25 C26 H26A 109.5 . . ?
C25 C26 H26B 109.5 . . ?
C25 C26 H26C 109.5 . . ?
H26A C26 H26B 109.5 . . ?
H26A C26 H26C 109.5 . . ?
H26B C26 H26C 109.5 . . ?
C25 C27 H27A 109.5 . . ?
C25 C27 H27B 109.5 . . ?
C25 C27 H27C 109.5 . . ?
H27A C27 H27B 109.5 . . ?
H27A C27 H27C 109.5 . . ?
H27B C27 H27C 109.5 . . ?
Cu1 C28 H28 110.7(19) . . ?
C29 C28 Cu1 140.9(2) . . ?
C29 C28 H28 107.7(19) . . ?
C28 C29 Ge1 119.3(2) . . ?
C28 C29 C30 124.2(3) . . ?
C30 C29 Ge1 116.5(2) . . ?
C31 C30 C29 121.8(3) . . ?
C35 C30 C29 121.0(3) . . ?
C35 C30 C31 117.2(3) . . ?
C30 C31 H31 119.4 . . ?
C32 C31 C30 121.2(3) . . ?
C32 C31 H31 119.4 . . ?
C31 C32 H32 119.7 . . ?
C33 C32 C31 120.6(4) . . ?
C33 C32 H32 119.7 . . ?
C32 C33 H33 120.1 . . ?
C34 C33 C32 119.7(3) . . ?
C34 C33 H33 120.1 . . ?
C33 C34 H34 120.0 . . ?
C33 C34 C35 120.0(3) . . ?
C35 C34 H34 120.0 . . ?
C30 C35 H35 119.4 . . ?
C34 C35 C30 121.2(3) . . ?
C34 C35 H35 119.4 . . ?
C37 C36 Ge1 120.0(2) . . ?
C41 C36 Ge1 122.6(2) . . ?
C41 C36 C37 117.2(3) . . ?
C36 C37 H37 119.1 . . ?
C36 C37 C38 121.9(3) . . ?
C38 C37 H37 119.1 . . ?
C37 C38 H38 120.3 . . ?
C39 C38 C37 119.3(3) . . ?
C39 C38 H38 120.3 . . ?
C38 C39 H39 120.2 . . ?
C40 C39 C38 119.6(3) . . ?
C40 C39 H39 120.2 . . ?
C39 C40 H40 119.9 . . ?
C41 C40 C39 120.3(3) . . ?
C41 C40 H40 119.9 . . ?
C36 C41 H41 119.2 . . ?
C40 C41 C36 121.6(3) . . ?
C40 C41 H41 119.2 . . ?
C43 C42 Ge1 120.7(2) . . ?
C43 C42 C47 117.4(3) . . ?
C47 C42 Ge1 121.9(2) . . ?
C42 C43 H43 119.2 . . ?
C44 C43 C42 121.5(3) . . ?
C44 C43 H43 119.2 . . ?
C43 C44 H44 120.0 . . ?
C45 C44 C43 119.9(4) . . ?
C45 C44 H44 120.0 . . ?
C44 C45 H45 119.9 . . ?
C44 C45 C46 120.3(4) . . ?
C46 C45 H45 119.9 . . ?
C45 C46 H46 120.2 . . ?
C45 C46 C47 119.6(4) . . ?
C47 C46 H46 120.2 . . ?
C42 C47 H47 119.4 . . ?
C46 C47 C42 121.3(4) . . ?
C46 C47 H47 119.4 . . ?
C49 C48 Ge1 120.7(2) . . ?
C53 C48 Ge1 120.2(3) . . ?
C53 C48 C49 119.0(3) . . ?
C48 C49 H49 119.6 . . ?
C48 C49 C50 120.9(4) . . ?
C50 C49 H49 119.6 . . ?
C49 C50 H50 120.3 . . ?
C51 C50 C49 119.3(4) . . ?
C51 C50 H50 120.3 . . ?
C50 C51 H51 119.3 . . ?
C50 C51 C52 121.3(4) . . ?
C52 C51 H51 119.3 . . ?
C51 C52 H52 120.4 . . ?
C51 C52 C53 119.2(4) . . ?
C53 C52 H52 120.4 . . ?
C48 C53 C52 120.2(4) . . ?
C48 C53 H53 119.9 . . ?
C52 C53 H53 119.9 . . ?

loop_
_geom_torsion_atom_site_label_1
_geom_torsion_atom_site_label_2
_geom_torsion_atom_site_label_3
_geom_torsion_atom_site_label_4
_geom_torsion
_geom_torsion_site_symmetry_1
_geom_torsion_site_symmetry_2
_geom_torsion_site_symmetry_3
_geom_torsion_site_symmetry_4
_geom_torsion_publ_flag
Ge1 C29 C30 C31 142.9(2) . . . . ?
Ge1 C29 C30 C35 -35.6(3) . . . . ?
Ge1 C36 C37 C38 -174.0(3) . . . . ?
Ge1 C36 C41 C40 173.7(2) . . . . ?
Ge1 C42 C43 C44 -178.4(3) . . . . ?
Ge1 C42 C47 C46 179.1(3) . . . . ?
Ge1 C48 C49 C50 175.4(3) . . . . ?
Ge1 C48 C53 C52 -175.1(3) . . . . ?
Cu1 C28 C29 Ge1 5.4(5) . . . . ?
Cu1 C28 C29 C30 -173.7(3) . . . . ?
N1 C2 C3 N2 0.2(3) . . . . ?
N1 C4 C5 C6 175.7(3) . . . . ?
N1 C4 C5 C10 -5.9(4) . . . . ?
N1 C4 C9 C8 -176.3(3) . . . . ?
N1 C4 C9 C13 2.5(5) . . . . ?
N2 C16 C17 C18 173.9(3) . . . . ?
N2 C16 C17 C22 -5.9(4) . . . . ?
N2 C16 C21 C20 -175.0(2) . . . . ?
N2 C16 C21 C25 3.8(4) . . . . ?
C1 N1 C2 C3 -0.7(3) . . . . ?
C1 N1 C4 C5 101.0(3) . . . . ?
C1 N1 C4 C9 -83.1(4) . . . . ?
C1 N2 C3 C2 0.4(3) . . . . ?
C1 N2 C16 C17 98.7(3) . . . . ?
C1 N2 C16 C21 -88.2(4) . . . . ?
C2 N1 C1 Cu1 -176.08(19) . . . . ?
C2 N1 C1 N2 0.8(3) . . . . ?
C2 N1 C4 C5 -82.9(3) . . . . ?
C2 N1 C4 C9 93.0(3) . . . . ?
C3 N2 C1 Cu1 175.0(2) . . . . ?
C3 N2 C1 N1 -0.7(3) . . . . ?
C3 N2 C16 C17 -81.1(3) . . . . ?
C3 N2 C16 C21 92.0(3) . . . . ?
C4 N1 C1 Cu1 0.4(4) . . . . ?
C4 N1 C1 N2 177.3(2) . . . . ?
C4 N1 C2 C3 -177.2(3) . . . . ?
C4 C5 C6 C7 0.5(5) . . . . ?
C4 C5 C10 C11 146.6(3) . . . . ?
C4 C5 C10 C12 -90.5(4) . . . . ?
C4 C9 C13 C14 -113.9(4) . . . . ?
C4 C9 C13 C15 121.6(4) . . . . ?
C5 C4 C9 C8 -0.6(5) . . . . ?
C5 C4 C9 C13 178.3(3) . . . . ?
C5 C6 C7 C8 -0.2(6) . . . . ?
C6 C5 C10 C11 -35.0(5) . . . . ?
C6 C5 C10 C12 87.9(4) . . . . ?
C6 C7 C8 C9 -0.5(6) . . . . ?
C7 C8 C9 C4 0.9(6) . . . . ?
C7 C8 C9 C13 -178.0(4) . . . . ?
C8 C9 C13 C14 64.9(4) . . . . ?
C8 C9 C13 C15 -59.6(5) . . . . ?
C9 C4 C5 C6 0.0(5) . . . . ?
C9 C4 C5 C10 178.4(3) . . . . ?
C10 C5 C6 C7 -178.0(3) . . . . ?
C16 N2 C1 Cu1 -4.8(5) . . . . ?
C16 N2 C1 N1 179.5(3) . . . . ?
C16 N2 C3 C2 -179.8(3) . . . . ?
C16 C17 C18 C19 0.6(5) . . . . ?
C16 C17 C22 C23 149.9(3) . . . . ?
C16 C17 C22 C24 -85.0(4) . . . . ?
C16 C21 C25 C26 -145.4(3) . . . . ?
C16 C21 C25 C27 90.2(4) . . . . ?
C17 C16 C21 C20 -2.3(4) . . . . ?
C17 C16 C21 C25 176.5(3) . . . . ?
C17 C18 C19 C20 -1.1(5) . . . . ?
C18 C17 C22 C23 -29.9(5) . . . . ?
C18 C17 C22 C24 95.3(4) . . . . ?
C18 C19 C20 C21 -0.2(5) . . . . ?
C19 C20 C21 C16 1.8(5) . . . . ?
C19 C20 C21 C25 -177.0(3) . . . . ?
C20 C21 C25 C26 33.3(4) . . . . ?
C20 C21 C25 C27 -91.1(4) . . . . ?
C21 C16 C17 C18 1.1(5) . . . . ?
C21 C16 C17 C22 -178.7(3) . . . . ?
C22 C17 C18 C19 -179.6(3) . . . . ?
C28 C29 C30 C31 -38.0(4) . . . . ?
C28 C29 C30 C35 143.5(3) . . . . ?
C29 C30 C31 C32 -179.3(3) . . . . ?
C29 C30 C35 C34 178.4(3) . . . . ?
C30 C31 C32 C33 0.3(5) . . . . ?
C31 C30 C35 C34 -0.1(4) . . . . ?
C31 C32 C33 C34 1.2(5) . . . . ?
C32 C33 C34 C35 -2.1(5) . . . . ?
C33 C34 C35 C30 1.6(5) . . . . ?
C35 C30 C31 C32 -0.8(4) . . . . ?
C36 C37 C38 C39 -0.3(6) . . . . ?
C37 C36 C41 C40 -2.1(4) . . . . ?
C37 C38 C39 C40 -1.3(6) . . . . ?
C38 C39 C40 C41 1.1(5) . . . . ?
C39 C40 C41 C36 0.6(5) . . . . ?
C41 C36 C37 C38 2.0(5) . . . . ?
C42 C43 C44 C45 -0.9(6) . . . . ?
C43 C42 C47 C46 -0.4(5) . . . . ?
C43 C44 C45 C46 0.0(6) . . . . ?
C44 C45 C46 C47 0.7(6) . . . . ?
C45 C46 C47 C42 -0.5(6) . . . . ?
C47 C42 C43 C44 1.1(5) . . . . ?
C48 C49 C50 C51 0.0(5) . . . . ?
C49 C48 C53 C52 1.2(5) . . . . ?
C49 C50 C51 C52 0.5(6) . . . . ?
C50 C51 C52 C53 -0.2(6) . . . . ?
C51 C52 C53 C48 -0.6(5) . . . . ?
C53 C48 C49 C50 -0.9(5) . . . . ?

_shelx_res_file                  
;
TITL e22djl08
    e22djl08.res
    created by SHELXL-2019/3 at 12:29:03 on 28-Nov-2023
CELL 0.71073 12.309458 19.891137 18.585387 90 91.1959 90
ZERR 4 0.000241 0.000343 0.000372 0 0.0018 0
LATT 1
SYMM 0.5-X,0.5+Y,0.5-Z
SFAC C H Cu Ge N
UNIT 212 228 4 4 8

L.S. 16 0 0
PLAN  12
SIZE 0.129 0.288 0.302
TEMP -123
CONF
BOND $H
more -3
fmap 2 53
acta
SHEL 999 0.73
OMIT -2 13 22
OMIT -1 0 25
OMIT -1 3 25
OMIT -1 4 25
OMIT 6 25 0
OMIT 6 25 2
OMIT 6 25 4
REM <olex2.extras>
REM <HklSrc "%.\\e22djl08.hkl">
REM </olex2.extras>

WGHT    0.047200    1.986200
FVAR       2.22060
GE1   4    0.515851    0.016773    0.193561    11.00000    0.03991    0.02726 =
         0.04024    0.00144   -0.00829   -0.00167
CU1   3    0.402375    0.194941    0.206944    11.00000    0.04344    0.02705 =
         0.03926    0.00166   -0.00312    0.00067
N1    5    0.353948    0.325314    0.257126    11.00000    0.03391    0.02559 =
         0.04285    0.00167   -0.00555    0.00112
N2    5    0.214878    0.267396    0.284742    11.00000    0.03367    0.02431 =
         0.04066   -0.00012   -0.00993   -0.00106
C1    1    0.312675    0.261800    0.251076    11.00000    0.03578    0.02875 =
         0.03496    0.00360   -0.01216   -0.00056
C2    1    0.286359    0.367962    0.293484    11.00000    0.03819    0.02477 =
         0.05637   -0.00300   -0.01179    0.00005
AFIX  43
H2    2    0.299390    0.414006    0.304149    11.00000   -1.20000
AFIX   0
C3    1    0.199036    0.332288    0.310889    11.00000    0.03738    0.02665 =
         0.05039   -0.00545   -0.00869    0.00538
AFIX  43
H3    2    0.137825    0.348048    0.336223    11.00000   -1.20000
AFIX   0
C4    1    0.459349    0.346059    0.232564    11.00000    0.03944    0.03023 =
         0.04478   -0.00159   -0.00377   -0.00614
C5    1    0.465193    0.380962    0.166991    11.00000    0.06127    0.03188 =
         0.03710   -0.00412    0.00097    0.00003
C6    1    0.565700    0.404109    0.147349    11.00000    0.08167    0.05243 =
         0.04099    0.00193    0.01447   -0.01129
AFIX  43
H6    2    0.572347    0.428185    0.103515    11.00000   -1.20000
AFIX   0
C7    1    0.656460    0.393105    0.189805    11.00000    0.06367    0.07277 =
         0.06215    0.00084    0.01668   -0.02692
AFIX  43
H7    2    0.724958    0.409463    0.174974    11.00000   -1.20000
AFIX   0
C8    1    0.649183    0.358678    0.253506    11.00000    0.04336    0.08579 =
         0.06437    0.00631   -0.00619   -0.02122
AFIX  43
H8    2    0.712841    0.351155    0.282155    11.00000   -1.20000
AFIX   0
C9    1    0.548768    0.334451    0.276823    11.00000    0.03990    0.05001 =
         0.04999    0.00999   -0.00530   -0.00620
C10   1    0.364839    0.390864    0.119278    11.00000    0.07418    0.05768 =
         0.03590   -0.00050   -0.00718    0.01320
AFIX  13
H10   2    0.300027    0.390385    0.150830    11.00000   -1.20000
AFIX   0
C11   1    0.363997    0.457268    0.078011    11.00000    0.20378    0.04703 =
         0.08342    0.00085   -0.06339    0.02351
AFIX 137
H11A  2    0.374900    0.494575    0.111837    11.00000   -1.50000
H11B  2    0.293971    0.462666    0.052612    11.00000   -1.50000
H11C  2    0.422580    0.457170    0.043106    11.00000   -1.50000
AFIX   0
C12   1    0.352399    0.333501    0.065846    11.00000    0.08506    0.05317 =
         0.04848    0.00129   -0.01683   -0.00849
AFIX 137
H12A  2    0.414775    0.333037    0.033934    11.00000   -1.50000
H12B  2    0.285407    0.339684    0.037194    11.00000   -1.50000
H12C  2    0.348987    0.290757    0.091923    11.00000   -1.50000
AFIX   0
C13   1    0.541888    0.298445    0.348595    11.00000    0.03951    0.07210 =
         0.05648    0.02127   -0.01104   -0.00600
AFIX  13
H13   2    0.464865    0.283813    0.354496    11.00000   -1.20000
AFIX   0
C14   1    0.570021    0.346641    0.409500    11.00000    0.09642    0.08325 =
         0.05098    0.01473   -0.00093    0.01906
AFIX 137
H14A  2    0.560864    0.323867    0.455737    11.00000   -1.50000
H14B  2    0.521763    0.385780    0.406685    11.00000   -1.50000
H14C  2    0.645600    0.361394    0.405401    11.00000   -1.50000
AFIX   0
C15   1    0.612644    0.236318    0.351992    11.00000    0.08044    0.05827 =
         0.07501    0.01212   -0.01994   -0.00102
AFIX 137
H15A  2    0.689176    0.249455    0.349232    11.00000   -1.50000
H15B  2    0.593770    0.206624    0.311553    11.00000   -1.50000
H15C  2    0.600836    0.212619    0.397391    11.00000   -1.50000
AFIX   0
C16   1    0.133576    0.216472    0.295011    11.00000    0.03228    0.02869 =
         0.04736   -0.00612   -0.00591   -0.00125
C17   1    0.131992    0.183944    0.361410    11.00000    0.04494    0.03694 =
         0.05317   -0.00443    0.00214   -0.00834
C18   1    0.046168    0.139607    0.372763    11.00000    0.06510    0.04339 =
         0.06923   -0.00631    0.01614   -0.01544
AFIX  43
H18   2    0.041810    0.116778    0.417508    11.00000   -1.20000
AFIX   0
C19   1   -0.032170    0.128384    0.320347    11.00000    0.04328    0.04412 =
         0.09957   -0.01655    0.01426   -0.01818
AFIX  43
H19   2   -0.089135    0.097393    0.329035    11.00000   -1.20000
AFIX   0
C20   1   -0.029039    0.161340    0.255802    11.00000    0.03740    0.03944 =
         0.09470   -0.02523   -0.01521    0.00107
AFIX  43
H20   2   -0.083852    0.152774    0.220241    11.00000   -1.20000
AFIX   0
C21   1    0.054090    0.207764    0.241175    11.00000    0.03862    0.02829 =
         0.06765   -0.01330   -0.01465    0.00463
C22   1    0.219361    0.196246    0.419083    11.00000    0.06855    0.04842 =
         0.04552    0.00727   -0.00653   -0.01555
AFIX  13
H22   2    0.244343    0.243783    0.413688    11.00000   -1.20000
AFIX   0
C23   1    0.179886    0.188405    0.495654    11.00000    0.11153    0.08375 =
         0.05040    0.00020   -0.00006   -0.01830
AFIX 137
H23A  2    0.113094    0.214489    0.501435    11.00000   -1.50000
H23B  2    0.235863    0.204822    0.529561    11.00000   -1.50000
H23C  2    0.165274    0.140854    0.505292    11.00000   -1.50000
AFIX   0
C24   1    0.317546    0.151002    0.406532    11.00000    0.07285    0.06890 =
         0.05403    0.01287   -0.02056   -0.01483
AFIX 137
H24A  2    0.295134    0.103788    0.408830    11.00000   -1.50000
H24B  2    0.373407    0.159743    0.443700    11.00000   -1.50000
H24C  2    0.347041    0.160468    0.359020    11.00000   -1.50000
AFIX   0
C25   1    0.055211    0.246667    0.171800    11.00000    0.07943    0.03252 =
         0.07244   -0.00026   -0.04509   -0.00500
AFIX  13
H25   2    0.093675    0.290077    0.181703    11.00000   -1.20000
AFIX   0
C26   1   -0.059828    0.264009    0.142125    11.00000    0.11840    0.05508 =
         0.12472   -0.02054   -0.08714    0.01591
AFIX 137
H26A  2   -0.095974    0.222842    0.125306    11.00000   -1.50000
H26B  2   -0.053985    0.295631    0.101956    11.00000   -1.50000
H26C  2   -0.102362    0.284535    0.180327    11.00000   -1.50000
AFIX   0
C27   1    0.119200    0.209270    0.114797    11.00000    0.09467    0.06970 =
         0.05204    0.00696   -0.02355   -0.02318
AFIX 137
H27A  2    0.190936    0.197107    0.134617    11.00000   -1.50000
H27B  2    0.127864    0.238294    0.072696    11.00000   -1.50000
H27C  2    0.079874    0.168406    0.100489    11.00000   -1.50000
AFIX   0
C28   1    0.526353    0.157066    0.161301    11.00000    0.05136    0.03032 =
         0.03855    0.00173   -0.00226   -0.00596
H28   2    0.572995    0.192486    0.142455    11.00000    0.05639
C29   1    0.578774    0.097975    0.153746    11.00000    0.03981    0.03374 =
         0.03401    0.00178   -0.00696   -0.00159
C30   1    0.684034    0.090225    0.117339    11.00000    0.04234    0.03026 =
         0.04270   -0.00618   -0.00647   -0.00534
C31   1    0.708750    0.126914    0.055743    11.00000    0.04707    0.04572 =
         0.04541   -0.00446   -0.00198   -0.00115
AFIX  43
H31   2    0.657243    0.158104    0.036722    11.00000   -1.20000
AFIX   0
C32   1    0.806900    0.118640    0.021945    11.00000    0.05402    0.06356 =
         0.05482   -0.00611    0.00709   -0.00994
AFIX  43
H32   2    0.822065    0.144295   -0.019774    11.00000   -1.20000
AFIX   0
C33   1    0.882686    0.073675    0.048122    11.00000    0.04204    0.06790 =
         0.07715   -0.01840    0.00222   -0.00592
AFIX  43
H33   2    0.950459    0.068890    0.025131    11.00000   -1.20000
AFIX   0
C34   1    0.860080    0.035718    0.107597    11.00000    0.04190    0.05104 =
         0.08408   -0.00554   -0.01691   -0.00004
AFIX  43
H34   2    0.911259    0.003515    0.124931    11.00000   -1.20000
AFIX   0
C35   1    0.761871    0.044420    0.142637    11.00000    0.04591    0.03883 =
         0.05849   -0.00349   -0.01019   -0.00318
AFIX  43
H35   2    0.747713    0.018702    0.184480    11.00000   -1.20000
AFIX   0
C36   1    0.558204   -0.064684    0.141189    11.00000    0.03628    0.03021 =
         0.04236   -0.00052   -0.01221   -0.00132
C37   1    0.567233   -0.063046    0.067108    11.00000    0.08327    0.04287 =
         0.04442   -0.00152   -0.01780    0.00727
AFIX  43
H37   2    0.559622   -0.021273    0.042741    11.00000   -1.20000
AFIX   0
C38   1    0.587056   -0.120591    0.027455    11.00000    0.08470    0.05743 =
         0.04801   -0.01201   -0.01454    0.00633
AFIX  43
H38   2    0.592584   -0.118216   -0.023389    11.00000   -1.20000
AFIX   0
C39   1    0.598660   -0.181246    0.062481    11.00000    0.05214    0.04098 =
         0.07581   -0.02231   -0.01145    0.00137
AFIX  43
H39   2    0.610785   -0.221224    0.035860    11.00000   -1.20000
AFIX   0
C40   1    0.592589   -0.183595    0.136239    11.00000    0.03722    0.03110 =
         0.07705    0.00687    0.00184    0.00074
AFIX  43
H40   2    0.601873   -0.225208    0.160688    11.00000   -1.20000
AFIX   0
C41   1    0.573144   -0.125984    0.174737    11.00000    0.03218    0.03491 =
         0.05443    0.00403   -0.00270    0.00404
AFIX  43
H41   2    0.569911   -0.128427    0.225696    11.00000   -1.20000
AFIX   0
C42   1    0.556287    0.006150    0.295246    11.00000    0.04607    0.03470 =
         0.03967   -0.00077   -0.00468    0.00324
C43   1    0.635577    0.046599    0.326952    11.00000    0.05362    0.04787 =
         0.04569   -0.00168   -0.00596    0.00154
AFIX  43
H43   2    0.669001    0.080490    0.299001    11.00000   -1.20000
AFIX   0
C44   1    0.666919    0.038803    0.397837    11.00000    0.06856    0.07510 =
         0.04106   -0.00450   -0.01357    0.00403
AFIX  43
H44   2    0.722162    0.066681    0.418208    11.00000   -1.20000
AFIX   0
C45   1    0.618464   -0.009171    0.439067    11.00000    0.09507    0.07728 =
         0.03629   -0.00123   -0.00661    0.01676
AFIX  43
H45   2    0.640203   -0.014547    0.488075    11.00000   -1.20000
AFIX   0
C46   1    0.538561   -0.049560    0.409885    11.00000    0.09770    0.05885 =
         0.04534    0.00785    0.01492    0.00562
AFIX  43
H46   2    0.504400   -0.082512    0.438693    11.00000   -1.20000
AFIX   0
C47   1    0.508108   -0.041991    0.338324    11.00000    0.06462    0.04448 =
         0.04656    0.00345    0.00857    0.00191
AFIX  43
H47   2    0.453170   -0.070259    0.318223    11.00000   -1.20000
AFIX   0
C48   1    0.357638    0.022831    0.185522    11.00000    0.03973    0.02464 =
         0.06419    0.00069   -0.01319   -0.00301
C49   1    0.297070    0.039521    0.244282    11.00000    0.04359    0.03371 =
         0.08311   -0.00266   -0.00338    0.00287
AFIX  43
H49   2    0.332085    0.044930    0.289951    11.00000   -1.20000
AFIX   0
C50   1    0.185452    0.048567    0.237736    11.00000    0.04876    0.04170 =
         0.11891   -0.01385   -0.00327    0.00591
AFIX  43
H50   2    0.144248    0.060112    0.278587    11.00000   -1.20000
AFIX   0
C51   1    0.135843    0.040749    0.172405    11.00000    0.05172    0.03591 =
         0.15072   -0.01780   -0.03372    0.01307
AFIX  43
H51   2    0.059564    0.047299    0.167839    11.00000   -1.20000
AFIX   0
C52   1    0.193148    0.023710    0.113257    11.00000    0.07055    0.04359 =
         0.10891   -0.00589   -0.04959    0.00167
AFIX  43
H52   2    0.157233    0.018260    0.067892    11.00000   -1.20000
AFIX   0
C53   1    0.305936    0.014281    0.120064    11.00000    0.05629    0.04063 =
         0.07190    0.00399   -0.01909   -0.00100
AFIX  43
H53   2    0.346563    0.001943    0.079216    11.00000   -1.20000
AFIX   0
HKLF 4


REM  e22djl08
REM wR2 = 0.1290, GooF = S = 1.098, Restrained GooF = 1.098 for all data
REM R1 = 0.0531 for 7751 Fo > 4sig(Fo) and 0.0950 for all 11791 data
REM 526 parameters refined using 0 restraints

END

WGHT      0.0548      2.8436

REM Highest difference peak  1.333,  deepest hole -0.394,  1-sigma level  0.068
Q1    1   0.3127  0.1627  0.2191  11.00000  0.05    1.33
Q2    1   0.4437  0.0215  0.1833  11.00000  0.05    0.52
Q3    1   0.3970  0.3281  0.2436  11.00000  0.05    0.34
Q4    1   0.5092  0.0173  0.2616  11.00000  0.05    0.33
Q5    1   0.3864  0.4613  0.0613  11.00000  0.05    0.32
Q6    1   0.3767  0.2373  0.2199  11.00000  0.05    0.31
Q7    1   0.5191  0.0198  0.1372  11.00000  0.05    0.31
Q8    1   0.2116  0.2979  0.3039  11.00000  0.05    0.30
Q9    1   0.2715  0.2533  0.2792  11.00000  0.05    0.29
Q10   1   0.0976  0.3387  0.3000  11.00000  0.05    0.29
Q11   1   0.6066  0.0831  0.1191  11.00000  0.05    0.29
Q12   1   0.6347  0.1998  0.1821  11.00000  0.05    0.29
;
_shelx_res_checksum              63869
_olex2_submission_special_instructions 'No special instructions were received'
####################################################################### 
# 
# This file contains crystal structure data downloaded from the 
# Cambridge Structural Database (CSD) hosted by the Cambridge 
# Crystallographic Data Centre (CCDC).
# 
# Full information about CCDC data access policies and citation 
# guidelines are available at http://www.ccdc.cam.ac.uk/access/V1 
# 
# Audit and citation data items may have been added by the CCDC. 
# Please retain this information to preserve the provenance of 
# this file and to allow appropriate attribution of the data. 
# 
#######################################################################

data_s22djl01
_database_code_depnum_ccdc_archive 'CCDC 2221286'
loop_
_audit_author_name
_audit_author_address
'Mary Mahon'
;University of Bath
United Kingdom
;
_audit_update_record             
;
2023-11-28 deposited with the CCDC.	2023-12-01 downloaded from the CCDC.
;
_audit_creation_date             2023-11-28
_audit_creation_method           
;
Olex2 1.5
(compiled 2023.08.24 svn.re1ec1418 for OlexSys, GUI svn.r6817)
;
_shelx_SHELXL_version_number     2019/3
_chemical_name_common            ?
_chemical_name_systematic        
;
 ?
;
_chemical_formula_moiety         '2(C45 H51 Cu Ge N2)'
_chemical_formula_sum            'C90 H102 Cu2 Ge2 N4'
_chemical_formula_weight         1512.01
_chemical_melting_point          ?
loop_
_atom_type_symbol
_atom_type_description
_atom_type_scat_dispersion_real
_atom_type_scat_dispersion_imag
_atom_type_scat_source
C C 0.0181 0.0091 'International Tables Vol C Tables 4.2.6.8 and 6.1.1.4'
H H 0.0000 0.0000 'International Tables Vol C Tables 4.2.6.8 and 6.1.1.4'
Cu Cu -1.9646 0.5888 'International Tables Vol C Tables 4.2.6.8 and 6.1.1.4'
Ge Ge -1.0885 0.8855 'International Tables Vol C Tables 4.2.6.8 and 6.1.1.4'
N N 0.0311 0.0180 'International Tables Vol C Tables 4.2.6.8 and 6.1.1.4'

_shelx_space_group_comment       
;
The symmetry employed for this shelxl refinement is uniquely defined
by the following loop, which should always be used as a source of
symmetry information in preference to the above space-group names.
They are only intended as comments.
;
_space_group_crystal_system      triclinic
_space_group_IT_number           2
_space_group_name_H-M_alt        'P -1'
_space_group_name_Hall           '-P 1'
loop_
_space_group_symop_operation_xyz
'x, y, z'
'-x, -y, -z'

_cell_length_a                   11.02640(10)
_cell_length_b                   19.2655(3)
_cell_length_c                   20.3965(3)
_cell_angle_alpha                86.2830(10)
_cell_angle_beta                 77.2810(10)
_cell_angle_gamma                73.4720(10)
_cell_volume                     4051.84(10)
_cell_formula_units_Z            2
_cell_measurement_reflns_used    30956
_cell_measurement_temperature    150.01(10)
_cell_measurement_theta_max      73.0520
_cell_measurement_theta_min      4.2810
_shelx_estimated_absorpt_T_max   0.822
_shelx_estimated_absorpt_T_min   0.659
_exptl_absorpt_coefficient_mu    1.785
_exptl_absorpt_correction_T_max  1.00000
_exptl_absorpt_correction_T_min  0.86780
_exptl_absorpt_correction_type   multi-scan
_exptl_absorpt_process_details   
;
CrysAlisPro 1.171.41.93a (Rigaku Oxford Diffraction, 2020)
Empirical absorption correction using spherical harmonics,
implemented in SCALE3 ABSPACK scaling algorithm.
;
_exptl_absorpt_special_details   ?
_exptl_crystal_colour            colorless
_exptl_crystal_density_diffrn    1.239
_exptl_crystal_density_meas      ?
_exptl_crystal_density_method    ?
_exptl_crystal_description       block
_exptl_crystal_F_000             1584
_exptl_crystal_size_max          0.255
_exptl_crystal_size_mid          0.213
_exptl_crystal_size_min          0.114
_exptl_special_details           
;
 ?
;
_exptl_transmission_factor_max   ?
_exptl_transmission_factor_min   ?
_diffrn_reflns_av_R_equivalents  0.0274
_diffrn_reflns_av_unetI/netI     0.0242
_diffrn_reflns_Laue_measured_fraction_full 0.996
_diffrn_reflns_Laue_measured_fraction_max 0.986
_diffrn_reflns_limit_h_max       13
_diffrn_reflns_limit_h_min       -9
_diffrn_reflns_limit_k_max       23
_diffrn_reflns_limit_k_min       -23
_diffrn_reflns_limit_l_max       24
_diffrn_reflns_limit_l_min       -25
_diffrn_reflns_number            48122
_diffrn_reflns_point_group_measured_fraction_full 0.996
_diffrn_reflns_point_group_measured_fraction_max 0.986
_diffrn_reflns_theta_full        67.684
_diffrn_reflns_theta_max         73.348
_diffrn_reflns_theta_min         4.279
_diffrn_ambient_temperature      150.01(10)
_diffrn_detector_area_resol_mean 8.1150
_diffrn_detector_type            EosS2
_diffrn_measured_fraction_theta_full 0.996
_diffrn_measured_fraction_theta_max 0.986
_diffrn_measurement_device       'four-circle diffractometer'
_diffrn_measurement_device_type  'SuperNova, Dual, Cu at home/near, EosS2'
_diffrn_measurement_method       '\w scans'
_diffrn_radiation_type           CuK\a
_diffrn_radiation_wavelength     1.54184
_diffrn_source                   ?
_reflns_Friedel_coverage         0.000
_reflns_Friedel_fraction_full    .
_reflns_Friedel_fraction_max     .
_reflns_number_gt                14862
_reflns_number_total             16059
_reflns_special_details          
;
 Reflections were merged by SHELXL according to the crystal
 class for the calculation of statistics and refinement.
 
 _reflns_Friedel_fraction is defined as the number of unique
 Friedel pairs measured divided by the number that would be
 possible theoretically, ignoring centric projections and
 systematic absences.
;
_reflns_threshold_expression     'I > 2\s(I)'
_computing_cell_refinement       'CrysAlisPro 1.171.41.93a (Rigaku OD, 2020)'
_computing_data_collection       'CrysAlisPro 1.171.41.93a (Rigaku OD, 2020)'
_computing_data_reduction        'CrysAlisPro 1.171.41.93a (Rigaku OD, 2020)'
_computing_molecular_graphics    'Olex2 1.5 (Dolomanov et al., 2009)'
_computing_publication_material  'Olex2 1.5 (Dolomanov et al., 2009)'
_computing_structure_refinement  'SHELXL 2019/3 (Sheldrick, 2015)'
_computing_structure_solution    'SHELXT 2014/5 (Sheldrick, 2014)'
_refine_diff_density_max         0.780
_refine_diff_density_min         -0.439
_refine_diff_density_rms         0.056
_refine_ls_extinction_coef       .
_refine_ls_extinction_method     none
_refine_ls_goodness_of_fit_ref   1.065
_refine_ls_hydrogen_treatment    constr
_refine_ls_matrix_type           full
_refine_ls_number_parameters     919
_refine_ls_number_reflns         16059
_refine_ls_number_restraints     14
_refine_ls_R_factor_all          0.0372
_refine_ls_R_factor_gt           0.0348
_refine_ls_restrained_S_all      1.066
_refine_ls_shift/su_max          0.001
_refine_ls_shift/su_mean         0.000
_refine_ls_structure_factor_coef Fsqd
_refine_ls_weighting_details     
'w=1/[\s^2^(Fo^2^)+(0.0472P)^2^+1.8901P] where P=(Fo^2^+2Fc^2^)/3'
_refine_ls_weighting_scheme      calc
_refine_ls_wR_factor_gt          0.0925
_refine_ls_wR_factor_ref         0.0943
_refine_special_details          
;
C11 and C12 were treated for 55:45 disorder in this structure, 
where it was noted that there are two molecules of the copper complex 
in the asymmetric unit. Distance and ADP restraints were employed, 
on merit, in the disordered region to assist convergence.
;
_olex2_refinement_description    
;
1. Fixed Uiso
 At 1.2 times of:
  All C(H) groups, All C(H,H) groups
 At 1.5 times of:
  All C(H,H,H) groups
2. Restrained distances
 C10-C12 \\sim C10-C12B
 with sigma of 0.02
 C10-C11 \\sim C10-C11B
 with sigma of 0.02
3. Uiso/Uaniso restraints and constraints
C11B \\sim C11 \\sim C12 \\sim C12B: within 2A with sigma of 0.02 and sigma for
terminal atoms of 0.01 within 2A
4. Others
 Fixed Sof: H10(0.55) H10A(0.45) C11(0.55) H11A(0.55) H11B(0.55) H11C(0.55)
 C12(0.55) H12A(0.55) H12B(0.55) H12C(0.55) C11B(0.45) H11D(0.45) H11E(0.45)
 H11F(0.45) C12B(0.45) H12D(0.45) H12E(0.45) H12F(0.45)
5.a Ternary CH refined with riding coordinates:
 C10(H10), C10(H10A), C016(H016), C19(H19), C22(H22), C10A(H10B), C13A(H13A),
 C22A(H22A), C25A(H25A)
5.b Aromatic/amide H refined with riding coordinates:
 C2(H2), C3(H3), C6(H6), C7(H7), C8(H8), C15(H15), C16(H16), C17(H17),
 C26(H26), C27(H27), C28(H28), C29(H29), C30(H30), C32(H32), C33(H33), C34(H34),
  C35(H35), C36(H36), C38(H38), C39(H39), C40(H40), C41(H41), C42(H42),
 C2A(H2A), C3A(H3A), C6A(H6A), C7A(H7A), C8A(H8A), C18A(H18A), C19A(H19A),
 C20A(H20D), C29A(H29A), C30A(H30A), C31A(H31A), C32A(H32A), C33A(H33A),
 C35A(H35A), C36A(H36A), C37A(H37A), C38A(H38A), C39A(H39A), C41A(H41A),
 C42A(H42A), C43A(H43A), C44A(H44A), C45A(H45A)
5.c Idealised Me refined as rotating group:
 C01Q(H01A,H01B,H01C), C02E(H02A,H02B,H02C), C20(H20A,H20B,H20C), C21(H21A,
 H21B,H21C), C23(H23A,H23B,H23C), C24(H24A,H24B,H24C), C11(H11A,H11B,H11C),
 C12(H12A,H12B,H12C), C11B(H11D,H11E,H11F), C12B(H12D,H12E,H12F), C11A(H11G,
 H11H,H11I), C12A(H12G,H12H,H12I), C14A(H14A,H14B,H14C), C15A(H15A,H15B,H15C),
 C23A(H23D,H23E,H23F), C24A(H24D,H24E,H24F), C26A(H26A,H26B,H26C), C27A(H27A,
 H27B,H27C)
;
_atom_sites_solution_hydrogens   geom
_atom_sites_solution_primary     ?
_atom_sites_solution_secondary   ?
loop_
_atom_site_label
_atom_site_type_symbol
_atom_site_fract_x
_atom_site_fract_y
_atom_site_fract_z
_atom_site_U_iso_or_equiv
_atom_site_adp_type
_atom_site_occupancy
_atom_site_site_symmetry_order
_atom_site_calc_flag
_atom_site_refinement_flags_posn
_atom_site_refinement_flags_adp
_atom_site_refinement_flags_occupancy
_atom_site_disorder_assembly
_atom_site_disorder_group
Ge1 Ge 0.67549(2) 0.73971(2) 0.47059(2) 0.02784(6) Uani 1 1 d . . . . .
Cu1 Cu 0.46619(2) 0.73906(2) 0.47234(2) 0.02759(7) Uani 1 1 d . . . . .
N1 N 0.20935(13) 0.81419(7) 0.45141(7) 0.0226(3) Uani 1 1 d . . . . .
N2 N 0.22676(13) 0.70131(7) 0.46125(7) 0.0251(3) Uani 1 1 d . . . . .
C1 C 0.29212(15) 0.75042(8) 0.46414(8) 0.0230(3) Uani 1 1 d . . . . .
C01Q C 0.0751(2) 0.61827(13) 0.64291(11) 0.0484(5) Uani 1 1 d . . . . .
H01A H 0.035504 0.651643 0.680904 0.073 Uiso 1 1 calc R U . . .
H01B H 0.111983 0.569712 0.659643 0.073 Uiso 1 1 calc R U . . .
H01C H 0.009104 0.616727 0.618178 0.073 Uiso 1 1 calc R U . . .
C2 C 0.09551(16) 0.80491(9) 0.44015(9) 0.0282(3) Uani 1 1 d . . . . .
H2 H 0.023839 0.841667 0.430068 0.034 Uiso 1 1 calc R U . . .
C02E C 0.2822(3) 0.65111(15) 0.63445(13) 0.0562(6) Uani 1 1 d . . . . .
H02A H 0.321636 0.603709 0.652565 0.084 Uiso 1 1 calc R U . . .
H02B H 0.240284 0.685554 0.671443 0.084 Uiso 1 1 calc R U . . .
H02C H 0.349400 0.668467 0.603822 0.084 Uiso 1 1 calc R U . . .
C3 C 0.10658(16) 0.73359(10) 0.44634(9) 0.0300(4) Uani 1 1 d . . . . .
H3 H 0.044281 0.709983 0.441447 0.036 Uiso 1 1 calc R U . . .
C4 C 0.27602(16) 0.62426(9) 0.47099(9) 0.0281(3) Uani 1 1 d . . . . .
C5 C 0.34588(18) 0.58182(10) 0.41465(10) 0.0346(4) Uani 1 1 d . . . . .
C6 C 0.3844(2) 0.50689(11) 0.42457(12) 0.0425(5) Uani 1 1 d . . . . .
H6 H 0.431777 0.476095 0.387566 0.051 Uiso 1 1 calc R U . . .
C7 C 0.3547(2) 0.47720(10) 0.48708(13) 0.0456(5) Uani 1 1 d . . . . .
H7 H 0.380295 0.426111 0.492576 0.055 Uiso 1 1 calc R U . . .
C8 C 0.2882(2) 0.52072(10) 0.54196(11) 0.0420(5) Uani 1 1 d . . . . .
H8 H 0.270028 0.499248 0.584939 0.050 Uiso 1 1 calc R U . . .
C9 C 0.24731(17) 0.59588(9) 0.53519(10) 0.0324(4) Uani 1 1 d . . . . .
C10 C 0.3803(2) 0.61514(12) 0.34603(10) 0.0422(5) Uani 1 1 d D . . . .
H10 H 0.368647 0.667561 0.353831 0.051 Uiso 0.55 1 calc R U P A 1
H10A H 0.330783 0.667520 0.347885 0.051 Uiso 0.45 1 calc R U P B 2
C13 C 0.23895(15) 0.88295(8) 0.44722(8) 0.0236(3) Uani 1 1 d . . . . .
C14 C 0.30254(17) 0.90335(9) 0.38540(9) 0.0288(3) Uani 1 1 d . . . . .
C15 C 0.32793(18) 0.97059(10) 0.38258(10) 0.0351(4) Uani 1 1 d . . . . .
H15 H 0.370741 0.986701 0.341304 0.042 Uiso 1 1 calc R U . . .
C16 C 0.29206(19) 1.01386(10) 0.43849(11) 0.0374(4) Uani 1 1 d . . . . .
H16 H 0.310774 1.059292 0.435464 0.045 Uiso 1 1 calc R U . . .
C016 C 0.1817(2) 0.64426(10) 0.59632(10) 0.0390(4) Uani 1 1 d . . . . .
H016 H 0.141190 0.693591 0.579777 0.047 Uiso 1 1 calc R U . . .
C17 C 0.22906(19) 0.99192(10) 0.49902(10) 0.0345(4) Uani 1 1 d . . . . .
H17 H 0.204811 1.022567 0.537130 0.041 Uiso 1 1 calc R U . . .
C18 C 0.20052(16) 0.92552(9) 0.50506(9) 0.0273(3) Uani 1 1 d . . . . .
C19 C 0.3388(2) 0.85640(12) 0.32362(9) 0.0397(4) Uani 1 1 d . . . . .
H19 H 0.330109 0.807273 0.338643 0.048 Uiso 1 1 calc R U . . .
C20 C 0.4773(2) 0.84742(16) 0.28551(13) 0.0580(6) Uani 1 1 d . . . . .
H20A H 0.536679 0.828259 0.315904 0.087 Uiso 1 1 calc R U . . .
H20B H 0.487246 0.894511 0.267923 0.087 Uiso 1 1 calc R U . . .
H20C H 0.497374 0.813720 0.248117 0.087 Uiso 1 1 calc R U . . .
C21 C 0.2432(3) 0.8876(2) 0.27789(14) 0.0847(11) Uani 1 1 d . . . . .
H21A H 0.254924 0.933988 0.259334 0.127 Uiso 1 1 calc R U . . .
H21B H 0.154550 0.894922 0.303946 0.127 Uiso 1 1 calc R U . . .
H21C H 0.258930 0.853708 0.241089 0.127 Uiso 1 1 calc R U . . .
C22 C 0.13608(19) 0.89958(10) 0.57197(9) 0.0342(4) Uani 1 1 d . . . . .
H22 H 0.096462 0.861607 0.562550 0.041 Uiso 1 1 calc R U . . .
C23 C 0.2380(2) 0.86441(12) 0.61353(11) 0.0481(5) Uani 1 1 d . . . . .
H23A H 0.278404 0.900577 0.623514 0.072 Uiso 1 1 calc R U . . .
H23B H 0.304281 0.824565 0.587946 0.072 Uiso 1 1 calc R U . . .
H23C H 0.196454 0.845618 0.655667 0.072 Uiso 1 1 calc R U . . .
C24 C 0.0285(2) 0.95985(12) 0.61202(10) 0.0422(4) Uani 1 1 d . . . . .
H24A H -0.033730 0.983221 0.584099 0.063 Uiso 1 1 calc R U . . .
H24B H 0.065927 0.995754 0.625415 0.063 Uiso 1 1 calc R U . . .
H24C H -0.015802 0.939232 0.652226 0.063 Uiso 1 1 calc R U . . .
C25 C 0.81741(18) 0.65556(10) 0.42985(10) 0.0342(4) Uani 1 1 d . . . . .
C26 C 0.8291(3) 0.63687(13) 0.36353(12) 0.0516(6) Uani 1 1 d . . . . .
H26 H 0.766798 0.663240 0.338917 0.062 Uiso 1 1 calc R U . . .
C27 C 0.9321(3) 0.57945(17) 0.33260(14) 0.0727(9) Uani 1 1 d . . . . .
H27 H 0.939314 0.567273 0.287240 0.087 Uiso 1 1 calc R U . . .
C28 C 1.0223(3) 0.54090(15) 0.36783(17) 0.0688(9) Uani 1 1 d . . . . .
H28 H 1.092114 0.502268 0.346636 0.083 Uiso 1 1 calc R U . . .
C29 C 1.0124(2) 0.55764(12) 0.43275(15) 0.0553(7) Uani 1 1 d . . . . .
H29 H 1.075133 0.530720 0.456897 0.066 Uiso 1 1 calc R U . . .
C30 C 0.90999(17) 0.61449(10) 0.46408(11) 0.0371(4) Uani 1 1 d . . . . .
H30 H 0.903379 0.625345 0.509723 0.044 Uiso 1 1 calc R U . . .
C31 C 0.71998(18) 0.82114(10) 0.41441(9) 0.0320(4) Uani 1 1 d . . . . .
C32 C 0.83017(19) 0.81257(11) 0.36362(10) 0.0374(4) Uani 1 1 d . . . . .
H32 H 0.892501 0.766609 0.357447 0.045 Uiso 1 1 calc R U . . .
C33 C 0.8516(2) 0.86995(13) 0.32137(11) 0.0446(5) Uani 1 1 d . . . . .
H33 H 0.927511 0.862858 0.286890 0.054 Uiso 1 1 calc R U . . .
C34 C 0.7615(2) 0.93708(12) 0.33010(12) 0.0471(5) Uani 1 1 d . . . . .
H34 H 0.775119 0.976187 0.301345 0.056 Uiso 1 1 calc R U . . .
C35 C 0.6522(2) 0.94726(12) 0.38039(12) 0.0464(5) Uani 1 1 d . . . . .
H35 H 0.590897 0.993559 0.386728 0.056 Uiso 1 1 calc R U . . .
C36 C 0.6311(2) 0.88973(11) 0.42205(11) 0.0394(4) Uani 1 1 d . . . . .
H36 H 0.554858 0.897296 0.456349 0.047 Uiso 1 1 calc R U . . .
C37 C 0.71477(16) 0.75083(9) 0.55883(9) 0.0287(3) Uani 1 1 d . . . . .
C38 C 0.80309(17) 0.78667(10) 0.56738(10) 0.0335(4) Uani 1 1 d . . . . .
H38 H 0.845435 0.808469 0.529479 0.040 Uiso 1 1 calc R U . . .
C39 C 0.8313(2) 0.79157(12) 0.62969(11) 0.0430(5) Uani 1 1 d . . . . .
H39 H 0.892511 0.816229 0.633995 0.052 Uiso 1 1 calc R U . . .
C40 C 0.7700(2) 0.76039(13) 0.68557(11) 0.0488(5) Uani 1 1 d . . . . .
H40 H 0.789366 0.763136 0.728307 0.059 Uiso 1 1 calc R U . . .
C41 C 0.6810(2) 0.72547(13) 0.67857(11) 0.0519(5) Uani 1 1 d . . . . .
H41 H 0.637866 0.704443 0.716762 0.062 Uiso 1 1 calc R U . . .
C42 C 0.6535(2) 0.72072(12) 0.61600(11) 0.0419(4) Uani 1 1 d . . . . .
H42 H 0.591635 0.696394 0.612102 0.050 Uiso 1 1 calc R U . . .
C11 C 0.5212(6) 0.5840(4) 0.3096(3) 0.0651(16) Uani 0.55 1 d D U P C 1
H11A H 0.541370 0.614304 0.270559 0.098 Uiso 0.55 1 calc R U P C 1
H11B H 0.533905 0.534622 0.294650 0.098 Uiso 0.55 1 calc R U P C 1
H11C H 0.578634 0.583109 0.340327 0.098 Uiso 0.55 1 calc R U P C 1
C12 C 0.2874(7) 0.6122(5) 0.2995(4) 0.072(2) Uani 0.55 1 d D U P C 1
H12A H 0.292816 0.561624 0.291845 0.108 Uiso 0.55 1 calc R U P C 1
H12B H 0.312530 0.635347 0.256377 0.108 Uiso 0.55 1 calc R U P C 1
H12C H 0.198471 0.637828 0.320899 0.108 Uiso 0.55 1 calc R U P C 1
C11B C 0.5242(8) 0.6098(5) 0.3317(4) 0.067(2) Uani 0.45 1 d D U P C 2
H11D H 0.548243 0.632844 0.288436 0.100 Uiso 0.45 1 calc R U P C 2
H11E H 0.574175 0.558729 0.330129 0.100 Uiso 0.45 1 calc R U P C 2
H11F H 0.542668 0.634353 0.367415 0.100 Uiso 0.45 1 calc R U P C 2
C12B C 0.3419(11) 0.5790(6) 0.2941(5) 0.081(3) Uani 0.45 1 d D U P C 2
H12D H 0.372163 0.597525 0.249414 0.121 Uiso 0.45 1 calc R U P C 2
H12E H 0.247412 0.589275 0.303289 0.121 Uiso 0.45 1 calc R U P C 2
H12F H 0.380904 0.526588 0.295559 0.121 Uiso 0.45 1 calc R U P C 2
Ge1A Ge 0.88127(2) 0.27020(2) 0.04682(2) 0.02944(6) Uani 1 1 d . . . . .
Cu1A Cu 0.67219(2) 0.26719(2) 0.05018(2) 0.02713(7) Uani 1 1 d . . . . .
N1A N 0.47806(13) 0.18670(7) 0.07455(7) 0.0253(3) Uani 1 1 d . . . . .
N2A N 0.38833(13) 0.29865(7) 0.06036(7) 0.0232(3) Uani 1 1 d . . . . .
C1A C 0.50514(15) 0.25118(9) 0.06017(8) 0.0230(3) Uani 1 1 d . . . . .
C2A C 0.34681(17) 0.19422(10) 0.08369(9) 0.0312(4) Uani 1 1 d . . . . .
H2A H 0.305036 0.156813 0.094081 0.037 Uiso 1 1 calc R U . . .
C3A C 0.29003(16) 0.26483(10) 0.07498(9) 0.0295(3) Uani 1 1 d . . . . .
H3A H 0.200232 0.287170 0.078210 0.035 Uiso 1 1 calc R U . . .
C4A C 0.36844(15) 0.37496(9) 0.04428(9) 0.0253(3) Uani 1 1 d . . . . .
C5A C 0.36575(16) 0.39666(9) -0.02227(9) 0.0288(3) Uani 1 1 d . . . . .
C6A C 0.34106(19) 0.47079(10) -0.03609(10) 0.0360(4) Uani 1 1 d . . . . .
H6A H 0.336858 0.487562 -0.080597 0.043 Uiso 1 1 calc R U . . .
C7A C 0.3227(2) 0.51999(10) 0.01387(11) 0.0392(4) Uani 1 1 d . . . . .
H7A H 0.306428 0.570149 0.003449 0.047 Uiso 1 1 calc R U . . .
C8A C 0.32787(19) 0.49675(10) 0.07892(11) 0.0369(4) Uani 1 1 d . . . . .
H8A H 0.315949 0.531173 0.112742 0.044 Uiso 1 1 calc R U . . .
C9A C 0.35044(16) 0.42314(9) 0.09585(9) 0.0301(3) Uani 1 1 d . . . . .
C10A C 0.3964(2) 0.34247(10) -0.07852(9) 0.0355(4) Uani 1 1 d . . . . .
H10B H 0.386668 0.295377 -0.057714 0.043 Uiso 1 1 calc R U . . .
C11A C 0.5370(2) 0.33059(14) -0.11509(12) 0.0532(6) Uani 1 1 d . . . . .
H11G H 0.557904 0.294851 -0.150861 0.080 Uiso 1 1 calc R U . . .
H11H H 0.593750 0.312845 -0.083201 0.080 Uiso 1 1 calc R U . . .
H11I H 0.549696 0.376453 -0.134722 0.080 Uiso 1 1 calc R U . . .
C12A C 0.3061(2) 0.36503(14) -0.12784(11) 0.0495(5) Uani 1 1 d . . . . .
H12G H 0.317752 0.409610 -0.150986 0.074 Uiso 1 1 calc R U . . .
H12H H 0.216180 0.373483 -0.103291 0.074 Uiso 1 1 calc R U . . .
H12I H 0.326404 0.326489 -0.160914 0.074 Uiso 1 1 calc R U . . .
C13A C 0.35780(19) 0.39866(11) 0.16742(9) 0.0354(4) Uani 1 1 d . . . . .
H13A H 0.364890 0.345681 0.170052 0.043 Uiso 1 1 calc R U . . .
C14A C 0.4801(2) 0.40883(16) 0.18422(13) 0.0564(6) Uani 1 1 d . . . . .
H14A H 0.474954 0.460512 0.183076 0.085 Uiso 1 1 calc R U . . .
H14B H 0.556025 0.383048 0.151144 0.085 Uiso 1 1 calc R U . . .
H14C H 0.487844 0.389446 0.229205 0.085 Uiso 1 1 calc R U . . .
C15A C 0.2366(2) 0.43697(13) 0.21782(11) 0.0496(5) Uani 1 1 d . . . . .
H15A H 0.246981 0.421480 0.263463 0.074 Uiso 1 1 calc R U . . .
H15B H 0.161597 0.424633 0.208670 0.074 Uiso 1 1 calc R U . . .
H15C H 0.223164 0.489450 0.213755 0.074 Uiso 1 1 calc R U . . .
C16A C 0.57541(17) 0.11816(9) 0.07592(9) 0.0297(3) Uani 1 1 d . . . . .
C17A C 0.6353(2) 0.08195(11) 0.01541(10) 0.0400(4) Uani 1 1 d . . . . .
C18A C 0.7289(2) 0.01579(12) 0.01728(12) 0.0491(5) Uani 1 1 d . . . . .
H18A H 0.772327 -0.009982 -0.023237 0.059 Uiso 1 1 calc R U . . .
C19A C 0.7586(2) -0.01239(11) 0.07776(13) 0.0471(5) Uani 1 1 d . . . . .
H19A H 0.822159 -0.057464 0.078466 0.057 Uiso 1 1 calc R U . . .
C20A C 0.6969(2) 0.02421(11) 0.13681(11) 0.0420(5) Uani 1 1 d . . . . .
H20D H 0.718117 0.003808 0.177888 0.050 Uiso 1 1 calc R U . . .
C21A C 0.60335(17) 0.09107(10) 0.13759(10) 0.0325(4) Uani 1 1 d . . . . .
C22A C 0.6094(3) 0.11378(13) -0.05195(11) 0.0554(6) Uani 1 1 d . . . . .
H22A H 0.531775 0.156818 -0.043062 0.066 Uiso 1 1 calc R U . . .
C23A C 0.7243(3) 0.13987(14) -0.08975(12) 0.0686(8) Uani 1 1 d . . . . .
H23D H 0.743393 0.172344 -0.060851 0.103 Uiso 1 1 calc R U . . .
H23E H 0.703112 0.165883 -0.130467 0.103 Uiso 1 1 calc R U . . .
H23F H 0.800107 0.098124 -0.102162 0.103 Uiso 1 1 calc R U . . .
C24A C 0.5797(3) 0.05972(18) -0.09394(14) 0.0688(8) Uani 1 1 d . . . . .
H24D H 0.657649 0.019439 -0.107495 0.103 Uiso 1 1 calc R U . . .
H24E H 0.552313 0.084099 -0.134069 0.103 Uiso 1 1 calc R U . . .
H24F H 0.510363 0.041102 -0.067058 0.103 Uiso 1 1 calc R U . . .
C25A C 0.54178(19) 0.13207(11) 0.20253(10) 0.0389(4) Uani 1 1 d . . . . .
H25A H 0.470123 0.174405 0.193616 0.047 Uiso 1 1 calc R U . . .
C26A C 0.6399(3) 0.16122(19) 0.22607(13) 0.0679(8) Uani 1 1 d . . . . .
H26A H 0.598382 0.188476 0.267829 0.102 Uiso 1 1 calc R U . . .
H26B H 0.672017 0.193176 0.191448 0.102 Uiso 1 1 calc R U . . .
H26C H 0.712464 0.120735 0.234053 0.102 Uiso 1 1 calc R U . . .
C27A C 0.4828(3) 0.08493(16) 0.25622(14) 0.0738(10) Uani 1 1 d . . . . .
H27A H 0.549474 0.040409 0.262453 0.111 Uiso 1 1 calc R U . . .
H27B H 0.412290 0.072643 0.241880 0.111 Uiso 1 1 calc R U . . .
H27C H 0.448923 0.111553 0.298734 0.111 Uiso 1 1 calc R U . . .
C28A C 0.99644(18) 0.25641(10) -0.04356(10) 0.0345(4) Uani 1 1 d . . . . .
C29A C 0.9493(2) 0.28889(17) -0.09928(12) 0.0593(7) Uani 1 1 d . . . . .
H29A H 0.862365 0.318334 -0.092958 0.071 Uiso 1 1 calc R U . . .
C30A C 1.0253(3) 0.2796(2) -0.16384(13) 0.0722(8) Uani 1 1 d . . . . .
H30A H 0.991117 0.303416 -0.200762 0.087 Uiso 1 1 calc R U . . .
C31A C 1.1509(3) 0.23551(17) -0.17422(13) 0.0626(7) Uani 1 1 d . . . . .
H31A H 1.202410 0.227571 -0.218447 0.075 Uiso 1 1 calc R U . . .
C32A C 1.2010(2) 0.20318(13) -0.12008(13) 0.0525(6) Uani 1 1 d . . . . .
H32A H 1.288103 0.173914 -0.126790 0.063 Uiso 1 1 calc R U . . .
C33A C 1.12420(19) 0.21334(11) -0.05554(11) 0.0401(4) Uani 1 1 d . . . . .
H33A H 1.159751 0.190324 -0.018696 0.048 Uiso 1 1 calc R U . . .
C34A C 0.91062(16) 0.35478(10) 0.08426(9) 0.0313(4) Uani 1 1 d . . . . .
C35A C 0.99331(17) 0.39349(10) 0.04827(10) 0.0348(4) Uani 1 1 d . . . . .
H35A H 1.037520 0.379248 0.003635 0.042 Uiso 1 1 calc R U . . .
C36A C 1.0125(2) 0.45256(12) 0.07633(12) 0.0441(5) Uani 1 1 d . . . . .
H36A H 1.070544 0.477466 0.051090 0.053 Uiso 1 1 calc R U . . .
C37A C 0.9477(2) 0.47498(13) 0.14048(13) 0.0504(5) Uani 1 1 d . . . . .
H37A H 0.960440 0.515406 0.159503 0.060 Uiso 1 1 calc R U . . .
C38A C 0.8634(2) 0.43801(14) 0.17722(12) 0.0521(6) Uani 1 1 d . . . . .
H38A H 0.818225 0.453108 0.221517 0.063 Uiso 1 1 calc R U . . .
C39A C 0.8455(2) 0.37898(12) 0.14901(10) 0.0421(4) Uani 1 1 d . . . . .
H39A H 0.787263 0.354339 0.174490 0.051 Uiso 1 1 calc R U . . .
C40A C 0.96283(16) 0.18805(10) 0.10157(10) 0.0353(4) Uani 1 1 d . . . . .
C41A C 1.0168(2) 0.19569(13) 0.15519(12) 0.0449(5) Uani 1 1 d . . . . .
H41A H 1.022673 0.242046 0.164904 0.054 Uiso 1 1 calc R U . . .
C42A C 1.0627(2) 0.13634(15) 0.19522(14) 0.0584(6) Uani 1 1 d . . . . .
H42A H 1.098895 0.142716 0.231800 0.070 Uiso 1 1 calc R U . . .
C43A C 1.0553(2) 0.06900(14) 0.18163(14) 0.0573(6) Uani 1 1 d . . . . .
H43A H 1.087042 0.028688 0.208590 0.069 Uiso 1 1 calc R U . . .
C44A C 1.0021(2) 0.05991(12) 0.12894(14) 0.0533(6) Uani 1 1 d . . . . .
H44A H 0.996523 0.013344 0.119684 0.064 Uiso 1 1 calc R U . . .
C45A C 0.9561(2) 0.11898(11) 0.08907(12) 0.0444(5) Uani 1 1 d . . . . .
H45A H 0.919638 0.112084 0.052760 0.053 Uiso 1 1 calc R U . . .

loop_
_atom_site_aniso_label
_atom_site_aniso_U_11
_atom_site_aniso_U_22
_atom_site_aniso_U_33
_atom_site_aniso_U_23
_atom_site_aniso_U_13
_atom_site_aniso_U_12
Ge1 0.02375(10) 0.02594(10) 0.03509(11) 0.00301(8) -0.00636(8) -0.00946(7)
Cu1 0.02366(12) 0.02453(12) 0.03645(14) 0.00315(10) -0.00754(10) -0.00945(9)
N1 0.0236(6) 0.0220(6) 0.0239(6) 0.0016(5) -0.0049(5) -0.0096(5)
N2 0.0262(7) 0.0225(7) 0.0275(7) 0.0010(5) -0.0031(5) -0.0104(5)
C1 0.0262(8) 0.0224(7) 0.0208(7) 0.0001(6) -0.0029(6) -0.0092(6)
C01Q 0.0450(12) 0.0530(13) 0.0384(11) 0.0033(9) 0.0029(9) -0.0095(10)
C2 0.0241(8) 0.0304(8) 0.0328(9) 0.0029(7) -0.0088(6) -0.0105(6)
C02E 0.0622(15) 0.0586(14) 0.0495(13) -0.0103(11) -0.0028(11) -0.0237(12)
C3 0.0249(8) 0.0326(9) 0.0366(9) 0.0010(7) -0.0072(7) -0.0143(7)
C4 0.0276(8) 0.0211(8) 0.0363(9) -0.0004(6) -0.0028(7) -0.0109(6)
C5 0.0317(9) 0.0317(9) 0.0411(10) -0.0067(8) 0.0023(7) -0.0162(7)
C6 0.0367(10) 0.0297(9) 0.0562(13) -0.0135(9) 0.0082(9) -0.0122(8)
C7 0.0386(10) 0.0215(8) 0.0696(15) -0.0001(9) 0.0028(10) -0.0080(7)
C8 0.0412(10) 0.0278(9) 0.0507(12) 0.0089(8) 0.0011(9) -0.0098(8)
C9 0.0293(8) 0.0254(8) 0.0391(10) 0.0018(7) 0.0008(7) -0.0088(7)
C10 0.0490(12) 0.0422(11) 0.0360(10) -0.0096(8) 0.0042(9) -0.0215(9)
C13 0.0238(7) 0.0214(7) 0.0284(8) 0.0043(6) -0.0086(6) -0.0093(6)
C14 0.0296(8) 0.0272(8) 0.0299(9) 0.0057(7) -0.0067(7) -0.0092(6)
C15 0.0349(9) 0.0311(9) 0.0392(10) 0.0124(7) -0.0053(7) -0.0139(7)
C16 0.0395(10) 0.0224(8) 0.0534(12) 0.0057(8) -0.0116(9) -0.0132(7)
C016 0.0468(11) 0.0296(9) 0.0327(10) 0.0052(7) 0.0001(8) -0.0057(8)
C17 0.0399(10) 0.0263(8) 0.0402(10) -0.0028(7) -0.0106(8) -0.0115(7)
C18 0.0287(8) 0.0255(8) 0.0295(8) 0.0022(6) -0.0082(6) -0.0094(6)
C19 0.0496(11) 0.0438(11) 0.0264(9) 0.0004(8) 0.0002(8) -0.0205(9)
C20 0.0474(13) 0.0701(16) 0.0471(13) -0.0167(11) 0.0026(10) -0.0072(11)
C21 0.0548(16) 0.159(4) 0.0365(13) -0.0244(17) -0.0105(11) -0.0172(18)
C22 0.0458(10) 0.0338(9) 0.0259(8) -0.0020(7) -0.0058(7) -0.0167(8)
C23 0.0628(14) 0.0411(11) 0.0328(10) 0.0036(8) -0.0122(9) -0.0015(10)
C24 0.0400(10) 0.0519(12) 0.0328(10) -0.0039(8) -0.0042(8) -0.0115(9)
C25 0.0318(9) 0.0296(9) 0.0415(10) -0.0018(7) 0.0026(7) -0.0167(7)
C26 0.0662(15) 0.0514(13) 0.0398(11) -0.0037(9) 0.0021(10) -0.0298(11)
C27 0.099(2) 0.0684(18) 0.0493(15) -0.0263(13) 0.0273(15) -0.0484(18)
C28 0.0558(15) 0.0449(13) 0.090(2) -0.0202(14) 0.0289(15) -0.0181(12)
C29 0.0322(10) 0.0315(10) 0.093(2) -0.0071(11) 0.0089(11) -0.0101(8)
C30 0.0256(8) 0.0277(9) 0.0558(12) -0.0009(8) 0.0001(8) -0.0104(7)
C31 0.0328(9) 0.0335(9) 0.0372(9) 0.0065(7) -0.0158(7) -0.0161(7)
C32 0.0375(10) 0.0414(10) 0.0400(10) 0.0078(8) -0.0137(8) -0.0193(8)
C33 0.0520(12) 0.0566(13) 0.0381(11) 0.0115(9) -0.0148(9) -0.0337(10)
C34 0.0659(14) 0.0455(11) 0.0493(12) 0.0208(9) -0.0334(11) -0.0346(11)
C35 0.0549(13) 0.0348(10) 0.0611(14) 0.0127(9) -0.0298(11) -0.0202(9)
C36 0.0406(10) 0.0337(9) 0.0499(12) 0.0062(8) -0.0165(9) -0.0158(8)
C37 0.0244(8) 0.0246(8) 0.0328(9) -0.0013(6) -0.0031(6) -0.0021(6)
C38 0.0279(8) 0.0328(9) 0.0363(9) -0.0047(7) -0.0003(7) -0.0067(7)
C39 0.0352(10) 0.0490(12) 0.0443(11) -0.0141(9) -0.0073(8) -0.0088(8)
C40 0.0517(12) 0.0523(13) 0.0351(11) -0.0071(9) -0.0094(9) -0.0014(10)
C41 0.0611(14) 0.0537(13) 0.0351(11) 0.0074(9) -0.0012(10) -0.0154(11)
C42 0.0426(11) 0.0429(11) 0.0410(11) 0.0054(8) -0.0036(8) -0.0183(9)
C11 0.055(3) 0.084(5) 0.046(4) 0.001(3) 0.015(3) -0.023(3)
C12 0.076(5) 0.109(7) 0.043(3) 0.006(4) -0.007(3) -0.049(4)
C11B 0.066(4) 0.089(6) 0.046(4) -0.001(3) 0.015(3) -0.043(4)
C12B 0.114(8) 0.112(8) 0.040(3) -0.013(5) 0.000(5) -0.078(6)
Ge1A 0.02056(10) 0.03253(11) 0.03281(11) 0.00605(8) -0.00396(8) -0.00614(8)
Cu1A 0.01995(12) 0.02756(13) 0.03126(14) 0.00435(10) -0.00327(9) -0.00506(9)
N1A 0.0237(6) 0.0230(7) 0.0264(7) 0.0042(5) -0.0042(5) -0.0037(5)
N2A 0.0205(6) 0.0222(6) 0.0249(7) 0.0024(5) -0.0032(5) -0.0044(5)
C1A 0.0229(7) 0.0237(7) 0.0192(7) 0.0016(6) -0.0018(6) -0.0041(6)
C2A 0.0270(8) 0.0296(8) 0.0377(9) 0.0070(7) -0.0061(7) -0.0113(7)
C3A 0.0212(8) 0.0317(9) 0.0354(9) 0.0059(7) -0.0062(6) -0.0081(6)
C4A 0.0201(7) 0.0213(7) 0.0315(8) 0.0025(6) -0.0034(6) -0.0031(6)
C5A 0.0259(8) 0.0270(8) 0.0320(9) 0.0042(7) -0.0039(6) -0.0077(6)
C6A 0.0379(10) 0.0303(9) 0.0382(10) 0.0101(7) -0.0074(8) -0.0095(7)
C7A 0.0388(10) 0.0236(8) 0.0545(12) 0.0062(8) -0.0102(9) -0.0088(7)
C8A 0.0361(9) 0.0268(9) 0.0475(11) -0.0056(8) -0.0095(8) -0.0065(7)
C9A 0.0248(8) 0.0280(8) 0.0346(9) -0.0013(7) -0.0054(7) -0.0035(6)
C10A 0.0474(11) 0.0303(9) 0.0273(9) 0.0052(7) -0.0067(8) -0.0105(8)
C11A 0.0481(13) 0.0604(14) 0.0391(12) -0.0081(10) -0.0007(9) -0.0009(11)
C12A 0.0584(14) 0.0563(13) 0.0376(11) 0.0016(9) -0.0155(10) -0.0184(11)
C13A 0.0366(10) 0.0354(9) 0.0303(9) -0.0055(7) -0.0062(7) -0.0032(7)
C14A 0.0476(13) 0.0742(17) 0.0493(13) 0.0001(12) -0.0203(10) -0.0123(12)
C15A 0.0448(12) 0.0558(13) 0.0376(11) -0.0088(9) -0.0027(9) 0.0000(10)
C16A 0.0278(8) 0.0221(8) 0.0354(9) 0.0039(7) -0.0053(7) -0.0031(6)
C17A 0.0438(11) 0.0308(9) 0.0382(10) -0.0016(8) -0.0067(8) -0.0002(8)
C18A 0.0512(12) 0.0335(10) 0.0511(13) -0.0088(9) -0.0060(10) 0.0046(9)
C19A 0.0446(11) 0.0246(9) 0.0649(14) 0.0016(9) -0.0128(10) 0.0024(8)
C20A 0.0397(10) 0.0314(9) 0.0503(12) 0.0130(8) -0.0133(9) -0.0024(8)
C21A 0.0298(8) 0.0274(8) 0.0374(10) 0.0093(7) -0.0059(7) -0.0064(7)
C22A 0.0677(15) 0.0474(12) 0.0340(11) -0.0088(9) -0.0088(10) 0.0112(11)
C23A 0.116(3) 0.0478(14) 0.0348(12) -0.0015(10) -0.0047(13) -0.0189(15)
C24A 0.0742(18) 0.083(2) 0.0463(14) -0.0103(13) -0.0157(13) -0.0124(15)
C25A 0.0346(9) 0.0441(11) 0.0295(9) 0.0116(8) -0.0045(7) -0.0018(8)
C26A 0.0499(14) 0.106(2) 0.0440(13) -0.0268(14) -0.0100(11) -0.0102(14)
C27A 0.0666(17) 0.0617(16) 0.0571(15) 0.0313(13) 0.0173(13) 0.0088(13)
C28A 0.0301(9) 0.0375(9) 0.0367(10) 0.0002(7) -0.0028(7) -0.0139(7)
C29A 0.0435(12) 0.0902(19) 0.0398(12) 0.0134(12) -0.0080(10) -0.0152(12)
C30A 0.0717(18) 0.115(3) 0.0365(13) 0.0119(14) -0.0120(12) -0.0388(18)
C31A 0.0694(17) 0.0821(18) 0.0397(12) -0.0181(12) 0.0123(11) -0.0405(15)
C32A 0.0469(12) 0.0465(12) 0.0566(14) -0.0163(10) 0.0110(10) -0.0143(10)
C33A 0.0347(10) 0.0358(10) 0.0453(11) -0.0048(8) 0.0017(8) -0.0092(8)
C34A 0.0229(8) 0.0355(9) 0.0344(9) 0.0060(7) -0.0089(7) -0.0056(7)
C35A 0.0251(8) 0.0368(9) 0.0398(10) 0.0061(8) -0.0079(7) -0.0047(7)
C36A 0.0353(10) 0.0411(11) 0.0602(13) 0.0085(9) -0.0191(9) -0.0123(8)
C37A 0.0525(13) 0.0447(12) 0.0594(14) -0.0040(10) -0.0285(11) -0.0084(10)
C38A 0.0552(13) 0.0589(14) 0.0393(11) -0.0080(10) -0.0153(10) -0.0054(11)
C39A 0.0365(10) 0.0524(12) 0.0349(10) 0.0044(9) -0.0067(8) -0.0099(9)
C40A 0.0201(8) 0.0386(10) 0.0411(10) 0.0110(8) -0.0014(7) -0.0050(7)
C41A 0.0365(10) 0.0500(12) 0.0512(12) 0.0173(10) -0.0157(9) -0.0157(9)
C42A 0.0508(13) 0.0683(16) 0.0587(15) 0.0263(12) -0.0239(11) -0.0167(12)
C43A 0.0432(12) 0.0539(14) 0.0645(15) 0.0273(12) -0.0124(11) -0.0025(10)
C44A 0.0440(12) 0.0360(11) 0.0685(16) 0.0103(10) -0.0056(11) -0.0001(9)
C45A 0.0368(10) 0.0366(10) 0.0526(12) 0.0051(9) -0.0085(9) -0.0005(8)

_geom_special_details            
;
 All esds (except the esd in the dihedral angle between two l.s. planes)
 are estimated using the full covariance matrix.  The cell esds are taken
 into account individually in the estimation of esds in distances, angles
 and torsion angles; correlations between esds in cell parameters are only
 used when they are defined by crystal symmetry.  An approximate (isotropic)
 treatment of cell esds is used for estimating esds involving l.s. planes.
;
loop_
_geom_bond_atom_site_label_1
_geom_bond_atom_site_label_2
_geom_bond_distance
_geom_bond_site_symmetry_2
_geom_bond_publ_flag
Ge1 Cu1 2.3038(3) . ?
Ge1 C25 1.9815(19) . ?
Ge1 C31 1.9929(18) . ?
Ge1 C37 1.9797(18) . ?
Cu1 C1 1.9126(16) . ?
N1 C1 1.354(2) . ?
N1 C2 1.386(2) . ?
N1 C13 1.4449(19) . ?
N2 C1 1.353(2) . ?
N2 C3 1.385(2) . ?
N2 C4 1.445(2) . ?
C01Q H01A 0.9800 . ?
C01Q H01B 0.9800 . ?
C01Q H01C 0.9800 . ?
C01Q C016 1.522(3) . ?
C2 H2 0.9500 . ?
C2 C3 1.345(2) . ?
C02E H02A 0.9800 . ?
C02E H02B 0.9800 . ?
C02E H02C 0.9800 . ?
C02E C016 1.526(3) . ?
C3 H3 0.9500 . ?
C4 C5 1.399(3) . ?
C4 C9 1.392(3) . ?
C5 C6 1.399(3) . ?
C5 C10 1.518(3) . ?
C6 H6 0.9500 . ?
C6 C7 1.374(3) . ?
C7 H7 0.9500 . ?
C7 C8 1.380(3) . ?
C8 H8 0.9500 . ?
C8 C9 1.396(3) . ?
C9 C016 1.522(3) . ?
C10 H10 1.0000 . ?
C10 H10A 1.0000 . ?
C10 C11 1.532(6) . ?
C10 C12 1.556(8) . ?
C10 C11B 1.523(8) . ?
C10 C12B 1.499(8) . ?
C13 C14 1.393(2) . ?
C13 C18 1.397(2) . ?
C14 C15 1.396(2) . ?
C14 C19 1.512(3) . ?
C15 H15 0.9500 . ?
C15 C16 1.374(3) . ?
C16 H16 0.9500 . ?
C16 C17 1.381(3) . ?
C016 H016 1.0000 . ?
C17 H17 0.9500 . ?
C17 C18 1.394(2) . ?
C18 C22 1.518(2) . ?
C19 H19 1.0000 . ?
C19 C20 1.520(3) . ?
C19 C21 1.531(3) . ?
C20 H20A 0.9800 . ?
C20 H20B 0.9800 . ?
C20 H20C 0.9800 . ?
C21 H21A 0.9800 . ?
C21 H21B 0.9800 . ?
C21 H21C 0.9800 . ?
C22 H22 1.0000 . ?
C22 C23 1.534(3) . ?
C22 C24 1.528(3) . ?
C23 H23A 0.9800 . ?
C23 H23B 0.9800 . ?
C23 H23C 0.9800 . ?
C24 H24A 0.9800 . ?
C24 H24B 0.9800 . ?
C24 H24C 0.9800 . ?
C25 C26 1.391(3) . ?
C25 C30 1.392(3) . ?
C26 H26 0.9500 . ?
C26 C27 1.404(4) . ?
C27 H27 0.9500 . ?
C27 C28 1.372(5) . ?
C28 H28 0.9500 . ?
C28 C29 1.357(4) . ?
C29 H29 0.9500 . ?
C29 C30 1.397(3) . ?
C30 H30 0.9500 . ?
C31 C32 1.389(3) . ?
C31 C36 1.398(3) . ?
C32 H32 0.9500 . ?
C32 C33 1.399(3) . ?
C33 H33 0.9500 . ?
C33 C34 1.383(3) . ?
C34 H34 0.9500 . ?
C34 C35 1.375(4) . ?
C35 H35 0.9500 . ?
C35 C36 1.393(3) . ?
C36 H36 0.9500 . ?
C37 C38 1.389(3) . ?
C37 C42 1.393(3) . ?
C38 H38 0.9500 . ?
C38 C39 1.388(3) . ?
C39 H39 0.9500 . ?
C39 C40 1.386(3) . ?
C40 H40 0.9500 . ?
C40 C41 1.374(4) . ?
C41 H41 0.9500 . ?
C41 C42 1.389(3) . ?
C42 H42 0.9500 . ?
C11 H11A 0.9800 . ?
C11 H11B 0.9800 . ?
C11 H11C 0.9800 . ?
C12 H12A 0.9800 . ?
C12 H12B 0.9800 . ?
C12 H12C 0.9800 . ?
C11B H11D 0.9800 . ?
C11B H11E 0.9800 . ?
C11B H11F 0.9800 . ?
C12B H12D 0.9800 . ?
C12B H12E 0.9800 . ?
C12B H12F 0.9800 . ?
Ge1A Cu1A 2.3085(3) . ?
Ge1A C28A 1.9804(19) . ?
Ge1A C34A 1.9781(19) . ?
Ge1A C40A 1.9910(18) . ?
Cu1A C1A 1.9182(16) . ?
N1A C1A 1.358(2) . ?
N1A C2A 1.384(2) . ?
N1A C16A 1.449(2) . ?
N2A C1A 1.350(2) . ?
N2A C3A 1.386(2) . ?
N2A C4A 1.450(2) . ?
C2A H2A 0.9500 . ?
C2A C3A 1.344(2) . ?
C3A H3A 0.9500 . ?
C4A C5A 1.398(2) . ?
C4A C9A 1.392(2) . ?
C5A C6A 1.398(2) . ?
C5A C10A 1.518(3) . ?
C6A H6A 0.9500 . ?
C6A C7A 1.380(3) . ?
C7A H7A 0.9500 . ?
C7A C8A 1.381(3) . ?
C8A H8A 0.9500 . ?
C8A C9A 1.402(3) . ?
C9A C13A 1.517(3) . ?
C10A H10B 1.0000 . ?
C10A C11A 1.524(3) . ?
C10A C12A 1.527(3) . ?
C11A H11G 0.9800 . ?
C11A H11H 0.9800 . ?
C11A H11I 0.9800 . ?
C12A H12G 0.9800 . ?
C12A H12H 0.9800 . ?
C12A H12I 0.9800 . ?
C13A H13A 1.0000 . ?
C13A C14A 1.529(3) . ?
C13A C15A 1.523(3) . ?
C14A H14A 0.9800 . ?
C14A H14B 0.9800 . ?
C14A H14C 0.9800 . ?
C15A H15A 0.9800 . ?
C15A H15B 0.9800 . ?
C15A H15C 0.9800 . ?
C16A C17A 1.392(3) . ?
C16A C21A 1.394(3) . ?
C17A C18A 1.398(3) . ?
C17A C22A 1.520(3) . ?
C18A H18A 0.9500 . ?
C18A C19A 1.383(3) . ?
C19A H19A 0.9500 . ?
C19A C20A 1.373(3) . ?
C20A H20D 0.9500 . ?
C20A C21A 1.401(3) . ?
C21A C25A 1.508(3) . ?
C22A H22A 1.0000 . ?
C22A C23A 1.528(4) . ?
C22A C24A 1.535(4) . ?
C23A H23D 0.9800 . ?
C23A H23E 0.9800 . ?
C23A H23F 0.9800 . ?
C24A H24D 0.9800 . ?
C24A H24E 0.9800 . ?
C24A H24F 0.9800 . ?
C25A H25A 1.0000 . ?
C25A C26A 1.525(3) . ?
C25A C27A 1.530(3) . ?
C26A H26A 0.9800 . ?
C26A H26B 0.9800 . ?
C26A H26C 0.9800 . ?
C27A H27A 0.9800 . ?
C27A H27B 0.9800 . ?
C27A H27C 0.9800 . ?
C28A C29A 1.391(3) . ?
C28A C33A 1.394(3) . ?
C29A H29A 0.9500 . ?
C29A C30A 1.389(4) . ?
C30A H30A 0.9500 . ?
C30A C31A 1.381(4) . ?
C31A H31A 0.9500 . ?
C31A C32A 1.377(4) . ?
C32A H32A 0.9500 . ?
C32A C33A 1.392(3) . ?
C33A H33A 0.9500 . ?
C34A C35A 1.396(3) . ?
C34A C39A 1.396(3) . ?
C35A H35A 0.9500 . ?
C35A C36A 1.394(3) . ?
C36A H36A 0.9500 . ?
C36A C37A 1.377(3) . ?
C37A H37A 0.9500 . ?
C37A C38A 1.390(4) . ?
C38A H38A 0.9500 . ?
C38A C39A 1.388(3) . ?
C39A H39A 0.9500 . ?
C40A C41A 1.389(3) . ?
C40A C45A 1.396(3) . ?
C41A H41A 0.9500 . ?
C41A C42A 1.400(3) . ?
C42A H42A 0.9500 . ?
C42A C43A 1.372(4) . ?
C43A H43A 0.9500 . ?
C43A C44A 1.375(4) . ?
C44A H44A 0.9500 . ?
C44A C45A 1.395(3) . ?
C45A H45A 0.9500 . ?

loop_
_geom_angle_atom_site_label_1
_geom_angle_atom_site_label_2
_geom_angle_atom_site_label_3
_geom_angle
_geom_angle_site_symmetry_1
_geom_angle_site_symmetry_3
_geom_angle_publ_flag
C25 Ge1 Cu1 117.82(5) . . ?
C25 Ge1 C31 101.69(8) . . ?
C31 Ge1 Cu1 110.85(5) . . ?
C37 Ge1 Cu1 115.90(5) . . ?
C37 Ge1 C25 103.70(8) . . ?
C37 Ge1 C31 105.26(7) . . ?
C1 Cu1 Ge1 171.24(5) . . ?
C1 N1 C2 111.77(13) . . ?
C1 N1 C13 123.89(13) . . ?
C2 N1 C13 124.29(14) . . ?
C1 N2 C3 111.77(14) . . ?
C1 N2 C4 124.73(14) . . ?
C3 N2 C4 123.48(14) . . ?
N1 C1 Cu1 124.38(11) . . ?
N2 C1 Cu1 131.60(12) . . ?
N2 C1 N1 103.61(13) . . ?
H01A C01Q H01B 109.5 . . ?
H01A C01Q H01C 109.5 . . ?
H01B C01Q H01C 109.5 . . ?
C016 C01Q H01A 109.5 . . ?
C016 C01Q H01B 109.5 . . ?
C016 C01Q H01C 109.5 . . ?
N1 C2 H2 126.8 . . ?
C3 C2 N1 106.39(15) . . ?
C3 C2 H2 126.8 . . ?
H02A C02E H02B 109.5 . . ?
H02A C02E H02C 109.5 . . ?
H02B C02E H02C 109.5 . . ?
C016 C02E H02A 109.5 . . ?
C016 C02E H02B 109.5 . . ?
C016 C02E H02C 109.5 . . ?
N2 C3 H3 126.8 . . ?
C2 C3 N2 106.46(14) . . ?
C2 C3 H3 126.8 . . ?
C5 C4 N2 117.99(16) . . ?
C9 C4 N2 118.47(15) . . ?
C9 C4 C5 123.49(16) . . ?
C4 C5 C6 116.85(18) . . ?
C4 C5 C10 121.89(17) . . ?
C6 C5 C10 121.26(18) . . ?
C5 C6 H6 119.5 . . ?
C7 C6 C5 120.92(18) . . ?
C7 C6 H6 119.5 . . ?
C6 C7 H7 119.6 . . ?
C6 C7 C8 120.77(18) . . ?
C8 C7 H7 119.6 . . ?
C7 C8 H8 119.6 . . ?
C7 C8 C9 120.89(19) . . ?
C9 C8 H8 119.6 . . ?
C4 C9 C8 117.02(17) . . ?
C4 C9 C016 121.92(16) . . ?
C8 C9 C016 120.95(17) . . ?
C5 C10 H10 106.5 . . ?
C5 C10 H10A 108.4 . . ?
C5 C10 C11 114.0(3) . . ?
C5 C10 C12 112.8(4) . . ?
C5 C10 C11B 107.8(4) . . ?
C11 C10 H10 106.5 . . ?
C11 C10 C12 110.1(4) . . ?
C12 C10 H10 106.5 . . ?
C11B C10 H10A 108.4 . . ?
C12B C10 C5 110.2(5) . . ?
C12B C10 H10A 108.4 . . ?
C12B C10 C11B 113.6(5) . . ?
C14 C13 N1 117.97(15) . . ?
C14 C13 C18 123.84(15) . . ?
C18 C13 N1 118.19(14) . . ?
C13 C14 C15 116.71(16) . . ?
C13 C14 C19 121.96(16) . . ?
C15 C14 C19 121.31(16) . . ?
C14 C15 H15 119.4 . . ?
C16 C15 C14 121.14(17) . . ?
C16 C15 H15 119.4 . . ?
C15 C16 H16 119.7 . . ?
C15 C16 C17 120.61(17) . . ?
C17 C16 H16 119.7 . . ?
C01Q C016 C02E 110.65(19) . . ?
C01Q C016 H016 107.7 . . ?
C02E C016 H016 107.7 . . ?
C9 C016 C01Q 112.93(17) . . ?
C9 C016 C02E 110.04(18) . . ?
C9 C016 H016 107.7 . . ?
C16 C17 H17 119.5 . . ?
C16 C17 C18 121.02(17) . . ?
C18 C17 H17 119.5 . . ?
C13 C18 C22 121.83(15) . . ?
C17 C18 C13 116.68(16) . . ?
C17 C18 C22 121.44(16) . . ?
C14 C19 H19 107.8 . . ?
C14 C19 C20 113.11(18) . . ?
C14 C19 C21 109.34(19) . . ?
C20 C19 H19 107.8 . . ?
C20 C19 C21 110.9(2) . . ?
C21 C19 H19 107.8 . . ?
C19 C20 H20A 109.5 . . ?
C19 C20 H20B 109.5 . . ?
C19 C20 H20C 109.5 . . ?
H20A C20 H20B 109.5 . . ?
H20A C20 H20C 109.5 . . ?
H20B C20 H20C 109.5 . . ?
C19 C21 H21A 109.5 . . ?
C19 C21 H21B 109.5 . . ?
C19 C21 H21C 109.5 . . ?
H21A C21 H21B 109.5 . . ?
H21A C21 H21C 109.5 . . ?
H21B C21 H21C 109.5 . . ?
C18 C22 H22 107.8 . . ?
C18 C22 C23 109.88(17) . . ?
C18 C22 C24 112.92(16) . . ?
C23 C22 H22 107.8 . . ?
C24 C22 H22 107.8 . . ?
C24 C22 C23 110.46(16) . . ?
C22 C23 H23A 109.5 . . ?
C22 C23 H23B 109.5 . . ?
C22 C23 H23C 109.5 . . ?
H23A C23 H23B 109.5 . . ?
H23A C23 H23C 109.5 . . ?
H23B C23 H23C 109.5 . . ?
C22 C24 H24A 109.5 . . ?
C22 C24 H24B 109.5 . . ?
C22 C24 H24C 109.5 . . ?
H24A C24 H24B 109.5 . . ?
H24A C24 H24C 109.5 . . ?
H24B C24 H24C 109.5 . . ?
C26 C25 Ge1 119.60(17) . . ?
C26 C25 C30 117.4(2) . . ?
C30 C25 Ge1 122.94(15) . . ?
C25 C26 H26 119.7 . . ?
C25 C26 C27 120.7(3) . . ?
C27 C26 H26 119.7 . . ?
C26 C27 H27 120.0 . . ?
C28 C27 C26 120.1(3) . . ?
C28 C27 H27 120.0 . . ?
C27 C28 H28 119.8 . . ?
C29 C28 C27 120.4(2) . . ?
C29 C28 H28 119.8 . . ?
C28 C29 H29 120.0 . . ?
C28 C29 C30 120.0(3) . . ?
C30 C29 H29 120.0 . . ?
C25 C30 C29 121.4(2) . . ?
C25 C30 H30 119.3 . . ?
C29 C30 H30 119.3 . . ?
C32 C31 Ge1 123.59(15) . . ?
C32 C31 C36 117.35(18) . . ?
C36 C31 Ge1 118.83(15) . . ?
C31 C32 H32 119.2 . . ?
C31 C32 C33 121.6(2) . . ?
C33 C32 H32 119.2 . . ?
C32 C33 H33 120.2 . . ?
C34 C33 C32 119.6(2) . . ?
C34 C33 H33 120.2 . . ?
C33 C34 H34 120.0 . . ?
C35 C34 C33 120.02(19) . . ?
C35 C34 H34 120.0 . . ?
C34 C35 H35 120.0 . . ?
C34 C35 C36 120.1(2) . . ?
C36 C35 H35 120.0 . . ?
C31 C36 H36 119.3 . . ?
C35 C36 C31 121.3(2) . . ?
C35 C36 H36 119.3 . . ?
C38 C37 Ge1 123.40(14) . . ?
C38 C37 C42 117.01(18) . . ?
C42 C37 Ge1 119.58(14) . . ?
C37 C38 H38 119.0 . . ?
C39 C38 C37 121.93(18) . . ?
C39 C38 H38 119.0 . . ?
C38 C39 H39 120.1 . . ?
C40 C39 C38 119.8(2) . . ?
C40 C39 H39 120.1 . . ?
C39 C40 H40 120.3 . . ?
C41 C40 C39 119.3(2) . . ?
C41 C40 H40 120.3 . . ?
C40 C41 H41 119.8 . . ?
C40 C41 C42 120.4(2) . . ?
C42 C41 H41 119.8 . . ?
C37 C42 H42 119.3 . . ?
C41 C42 C37 121.5(2) . . ?
C41 C42 H42 119.3 . . ?
C10 C11 H11A 109.5 . . ?
C10 C11 H11B 109.5 . . ?
C10 C11 H11C 109.5 . . ?
H11A C11 H11B 109.5 . . ?
H11A C11 H11C 109.5 . . ?
H11B C11 H11C 109.5 . . ?
C10 C12 H12A 109.5 . . ?
C10 C12 H12B 109.5 . . ?
C10 C12 H12C 109.5 . . ?
H12A C12 H12B 109.5 . . ?
H12A C12 H12C 109.5 . . ?
H12B C12 H12C 109.5 . . ?
C10 C11B H11D 109.5 . . ?
C10 C11B H11E 109.5 . . ?
C10 C11B H11F 109.5 . . ?
H11D C11B H11E 109.5 . . ?
H11D C11B H11F 109.5 . . ?
H11E C11B H11F 109.5 . . ?
C10 C12B H12D 109.5 . . ?
C10 C12B H12E 109.5 . . ?
C10 C12B H12F 109.5 . . ?
H12D C12B H12E 109.5 . . ?
H12D C12B H12F 109.5 . . ?
H12E C12B H12F 109.5 . . ?
C28A Ge1A Cu1A 114.90(6) . . ?
C28A Ge1A C40A 104.97(8) . . ?
C34A Ge1A Cu1A 119.39(5) . . ?
C34A Ge1A C28A 104.66(8) . . ?
C34A Ge1A C40A 103.11(8) . . ?
C40A Ge1A Cu1A 108.34(5) . . ?
C1A Cu1A Ge1A 171.36(5) . . ?
C1A N1A C2A 111.48(13) . . ?
C1A N1A C16A 124.04(14) . . ?
C2A N1A C16A 124.38(14) . . ?
C1A N2A C3A 111.63(13) . . ?
C1A N2A C4A 124.32(13) . . ?
C3A N2A C4A 124.00(13) . . ?
N1A C1A Cu1A 125.59(12) . . ?
N2A C1A Cu1A 130.36(12) . . ?
N2A C1A N1A 103.86(13) . . ?
N1A C2A H2A 126.7 . . ?
C3A C2A N1A 106.54(15) . . ?
C3A C2A H2A 126.7 . . ?
N2A C3A H3A 126.8 . . ?
C2A C3A N2A 106.49(15) . . ?
C2A C3A H3A 126.8 . . ?
C5A C4A N2A 118.17(15) . . ?
C9A C4A N2A 118.61(15) . . ?
C9A C4A C5A 123.20(15) . . ?
C4A C5A C10A 122.07(15) . . ?
C6A C5A C4A 117.21(17) . . ?
C6A C5A C10A 120.62(16) . . ?
C5A C6A H6A 119.5 . . ?
C7A C6A C5A 121.04(18) . . ?
C7A C6A H6A 119.5 . . ?
C6A C7A H7A 119.8 . . ?
C6A C7A C8A 120.37(17) . . ?
C8A C7A H7A 119.8 . . ?
C7A C8A H8A 119.5 . . ?
C7A C8A C9A 121.02(18) . . ?
C9A C8A H8A 119.5 . . ?
C4A C9A C8A 117.14(17) . . ?
C4A C9A C13A 122.68(16) . . ?
C8A C9A C13A 120.16(17) . . ?
C5A C10A H10B 107.9 . . ?
C5A C10A C11A 109.08(17) . . ?
C5A C10A C12A 113.23(17) . . ?
C11A C10A H10B 107.9 . . ?
C11A C10A C12A 110.68(18) . . ?
C12A C10A H10B 107.9 . . ?
C10A C11A H11G 109.5 . . ?
C10A C11A H11H 109.5 . . ?
C10A C11A H11I 109.5 . . ?
H11G C11A H11H 109.5 . . ?
H11G C11A H11I 109.5 . . ?
H11H C11A H11I 109.5 . . ?
C10A C12A H12G 109.5 . . ?
C10A C12A H12H 109.5 . . ?
C10A C12A H12I 109.5 . . ?
H12G C12A H12H 109.5 . . ?
H12G C12A H12I 109.5 . . ?
H12H C12A H12I 109.5 . . ?
C9A C13A H13A 107.6 . . ?
C9A C13A C14A 109.87(18) . . ?
C9A C13A C15A 112.05(16) . . ?
C14A C13A H13A 107.6 . . ?
C15A C13A H13A 107.6 . . ?
C15A C13A C14A 111.76(18) . . ?
C13A C14A H14A 109.5 . . ?
C13A C14A H14B 109.5 . . ?
C13A C14A H14C 109.5 . . ?
H14A C14A H14B 109.5 . . ?
H14A C14A H14C 109.5 . . ?
H14B C14A H14C 109.5 . . ?
C13A C15A H15A 109.5 . . ?
C13A C15A H15B 109.5 . . ?
C13A C15A H15C 109.5 . . ?
H15A C15A H15B 109.5 . . ?
H15A C15A H15C 109.5 . . ?
H15B C15A H15C 109.5 . . ?
C17A C16A N1A 118.15(16) . . ?
C17A C16A C21A 123.12(16) . . ?
C21A C16A N1A 118.72(16) . . ?
C16A C17A C18A 117.72(19) . . ?
C16A C17A C22A 122.69(17) . . ?
C18A C17A C22A 119.46(19) . . ?
C17A C18A H18A 119.8 . . ?
C19A C18A C17A 120.4(2) . . ?
C19A C18A H18A 119.8 . . ?
C18A C19A H19A 119.7 . . ?
C20A C19A C18A 120.60(18) . . ?
C20A C19A H19A 119.7 . . ?
C19A C20A H20D 119.4 . . ?
C19A C20A C21A 121.24(19) . . ?
C21A C20A H20D 119.4 . . ?
C16A C21A C20A 116.91(18) . . ?
C16A C21A C25A 122.72(16) . . ?
C20A C21A C25A 120.31(17) . . ?
C17A C22A H22A 107.9 . . ?
C17A C22A C23A 109.5(2) . . ?
C17A C22A C24A 111.9(2) . . ?
C23A C22A H22A 107.9 . . ?
C23A C22A C24A 111.5(2) . . ?
C24A C22A H22A 107.9 . . ?
C22A C23A H23D 109.5 . . ?
C22A C23A H23E 109.5 . . ?
C22A C23A H23F 109.5 . . ?
H23D C23A H23E 109.5 . . ?
H23D C23A H23F 109.5 . . ?
H23E C23A H23F 109.5 . . ?
C22A C24A H24D 109.5 . . ?
C22A C24A H24E 109.5 . . ?
C22A C24A H24F 109.5 . . ?
H24D C24A H24E 109.5 . . ?
H24D C24A H24F 109.5 . . ?
H24E C24A H24F 109.5 . . ?
C21A C25A H25A 107.8 . . ?
C21A C25A C26A 110.25(17) . . ?
C21A C25A C27A 111.1(2) . . ?
C26A C25A H25A 107.8 . . ?
C26A C25A C27A 111.8(2) . . ?
C27A C25A H25A 107.8 . . ?
C25A C26A H26A 109.5 . . ?
C25A C26A H26B 109.5 . . ?
C25A C26A H26C 109.5 . . ?
H26A C26A H26B 109.5 . . ?
H26A C26A H26C 109.5 . . ?
H26B C26A H26C 109.5 . . ?
C25A C27A H27A 109.5 . . ?
C25A C27A H27B 109.5 . . ?
C25A C27A H27C 109.5 . . ?
H27A C27A H27B 109.5 . . ?
H27A C27A H27C 109.5 . . ?
H27B C27A H27C 109.5 . . ?
C29A C28A Ge1A 119.85(16) . . ?
C29A C28A C33A 116.8(2) . . ?
C33A C28A Ge1A 123.33(15) . . ?
C28A C29A H29A 119.0 . . ?
C30A C29A C28A 122.0(2) . . ?
C30A C29A H29A 119.0 . . ?
C29A C30A H30A 120.1 . . ?
C31A C30A C29A 119.8(3) . . ?
C31A C30A H30A 120.1 . . ?
C30A C31A H31A 120.2 . . ?
C32A C31A C30A 119.6(2) . . ?
C32A C31A H31A 120.2 . . ?
C31A C32A H32A 120.0 . . ?
C31A C32A C33A 120.0(2) . . ?
C33A C32A H32A 120.0 . . ?
C28A C33A H33A 119.2 . . ?
C32A C33A C28A 121.7(2) . . ?
C32A C33A H33A 119.2 . . ?
C35A C34A Ge1A 122.94(15) . . ?
C35A C34A C39A 117.01(19) . . ?
C39A C34A Ge1A 120.04(15) . . ?
C34A C35A H35A 119.3 . . ?
C36A C35A C34A 121.48(19) . . ?
C36A C35A H35A 119.3 . . ?
C35A C36A H36A 119.9 . . ?
C37A C36A C35A 120.3(2) . . ?
C37A C36A H36A 119.9 . . ?
C36A C37A H37A 120.2 . . ?
C36A C37A C38A 119.5(2) . . ?
C38A C37A H37A 120.2 . . ?
C37A C38A H38A 120.1 . . ?
C39A C38A C37A 119.8(2) . . ?
C39A C38A H38A 120.1 . . ?
C34A C39A H39A 119.1 . . ?
C38A C39A C34A 121.9(2) . . ?
C38A C39A H39A 119.1 . . ?
C41A C40A Ge1A 124.20(16) . . ?
C41A C40A C45A 117.49(18) . . ?
C45A C40A Ge1A 118.10(15) . . ?
C40A C41A H41A 119.4 . . ?
C40A C41A C42A 121.2(2) . . ?
C42A C41A H41A 119.4 . . ?
C41A C42A H42A 120.0 . . ?
C43A C42A C41A 120.1(2) . . ?
C43A C42A H42A 120.0 . . ?
C42A C43A H43A 120.0 . . ?
C42A C43A C44A 119.9(2) . . ?
C44A C43A H43A 120.0 . . ?
C43A C44A H44A 120.0 . . ?
C43A C44A C45A 120.1(2) . . ?
C45A C44A H44A 120.0 . . ?
C40A C45A H45A 119.4 . . ?
C44A C45A C40A 121.2(2) . . ?
C44A C45A H45A 119.4 . . ?

loop_
_geom_torsion_atom_site_label_1
_geom_torsion_atom_site_label_2
_geom_torsion_atom_site_label_3
_geom_torsion_atom_site_label_4
_geom_torsion
_geom_torsion_site_symmetry_1
_geom_torsion_site_symmetry_2
_geom_torsion_site_symmetry_3
_geom_torsion_site_symmetry_4
_geom_torsion_publ_flag
Ge1 C25 C26 C27 177.21(18) . . . . ?
Ge1 C25 C30 C29 -176.85(14) . . . . ?
Ge1 C31 C32 C33 174.00(15) . . . . ?
Ge1 C31 C36 C35 -174.64(15) . . . . ?
Ge1 C37 C38 C39 -177.98(14) . . . . ?
Ge1 C37 C42 C41 178.16(17) . . . . ?
N1 C2 C3 N2 0.05(19) . . . . ?
N1 C13 C14 C15 178.95(15) . . . . ?
N1 C13 C14 C19 0.8(2) . . . . ?
N1 C13 C18 C17 -179.17(15) . . . . ?
N1 C13 C18 C22 3.4(2) . . . . ?
N2 C4 C5 C6 -175.51(16) . . . . ?
N2 C4 C5 C10 5.3(3) . . . . ?
N2 C4 C9 C8 175.44(17) . . . . ?
N2 C4 C9 C016 -8.2(3) . . . . ?
C1 N1 C2 C3 0.4(2) . . . . ?
C1 N1 C13 C14 86.95(19) . . . . ?
C1 N1 C13 C18 -93.98(19) . . . . ?
C1 N2 C3 C2 -0.5(2) . . . . ?
C1 N2 C4 C5 -89.4(2) . . . . ?
C1 N2 C4 C9 93.0(2) . . . . ?
C2 N1 C1 Cu1 172.77(12) . . . . ?
C2 N1 C1 N2 -0.61(18) . . . . ?
C2 N1 C13 C14 -90.2(2) . . . . ?
C2 N1 C13 C18 88.9(2) . . . . ?
C3 N2 C1 Cu1 -172.04(13) . . . . ?
C3 N2 C1 N1 0.65(18) . . . . ?
C3 N2 C4 C5 89.2(2) . . . . ?
C3 N2 C4 C9 -88.3(2) . . . . ?
C4 N2 C1 Cu1 6.7(2) . . . . ?
C4 N2 C1 N1 179.41(15) . . . . ?
C4 N2 C3 C2 -179.23(15) . . . . ?
C4 C5 C6 C7 -0.2(3) . . . . ?
C4 C5 C10 C11 133.9(3) . . . . ?
C4 C5 C10 C12 -99.5(4) . . . . ?
C4 C5 C10 C11B 106.1(4) . . . . ?
C4 C5 C10 C12B -129.4(5) . . . . ?
C4 C9 C016 C01Q 136.46(19) . . . . ?
C4 C9 C016 C02E -99.4(2) . . . . ?
C5 C4 C9 C8 -1.9(3) . . . . ?
C5 C4 C9 C016 174.37(18) . . . . ?
C5 C6 C7 C8 -1.3(3) . . . . ?
C6 C5 C10 C11 -45.2(4) . . . . ?
C6 C5 C10 C12 81.3(4) . . . . ?
C6 C5 C10 C11B -73.0(4) . . . . ?
C6 C5 C10 C12B 51.5(5) . . . . ?
C6 C7 C8 C9 1.2(3) . . . . ?
C7 C8 C9 C4 0.4(3) . . . . ?
C7 C8 C9 C016 -176.0(2) . . . . ?
C8 C9 C016 C01Q -47.4(3) . . . . ?
C8 C9 C016 C02E 76.8(2) . . . . ?
C9 C4 C5 C6 1.9(3) . . . . ?
C9 C4 C5 C10 -177.28(18) . . . . ?
C10 C5 C6 C7 178.9(2) . . . . ?
C13 N1 C1 Cu1 -4.7(2) . . . . ?
C13 N1 C1 N2 -178.09(14) . . . . ?
C13 N1 C2 C3 177.82(15) . . . . ?
C13 C14 C15 C16 0.3(3) . . . . ?
C13 C14 C19 C20 -133.2(2) . . . . ?
C13 C14 C19 C21 102.8(2) . . . . ?
C13 C18 C22 C23 94.5(2) . . . . ?
C13 C18 C22 C24 -141.71(17) . . . . ?
C14 C13 C18 C17 -0.2(2) . . . . ?
C14 C13 C18 C22 -177.58(16) . . . . ?
C14 C15 C16 C17 -0.4(3) . . . . ?
C15 C14 C19 C20 48.8(3) . . . . ?
C15 C14 C19 C21 -75.3(3) . . . . ?
C15 C16 C17 C18 0.1(3) . . . . ?
C16 C17 C18 C13 0.1(3) . . . . ?
C16 C17 C18 C22 177.55(18) . . . . ?
C17 C18 C22 C23 -82.8(2) . . . . ?
C17 C18 C22 C24 41.0(2) . . . . ?
C18 C13 C14 C15 -0.1(3) . . . . ?
C18 C13 C14 C19 -178.18(17) . . . . ?
C19 C14 C15 C16 178.45(18) . . . . ?
C25 C26 C27 C28 0.2(4) . . . . ?
C26 C25 C30 C29 1.3(3) . . . . ?
C26 C27 C28 C29 0.4(4) . . . . ?
C27 C28 C29 C30 -0.1(4) . . . . ?
C28 C29 C30 C25 -0.8(3) . . . . ?
C30 C25 C26 C27 -1.1(3) . . . . ?
C31 C32 C33 C34 0.1(3) . . . . ?
C32 C31 C36 C35 0.0(3) . . . . ?
C32 C33 C34 C35 0.5(3) . . . . ?
C33 C34 C35 C36 -0.8(3) . . . . ?
C34 C35 C36 C31 0.6(3) . . . . ?
C36 C31 C32 C33 -0.4(3) . . . . ?
C37 C38 C39 C40 -0.3(3) . . . . ?
C38 C37 C42 C41 -0.9(3) . . . . ?
C38 C39 C40 C41 -0.6(3) . . . . ?
C39 C40 C41 C42 0.7(4) . . . . ?
C40 C41 C42 C37 0.0(4) . . . . ?
C42 C37 C38 C39 1.0(3) . . . . ?
Ge1A C28A C29A C30A -178.6(2) . . . . ?
Ge1A C28A C33A C32A 178.01(16) . . . . ?
Ge1A C34A C35A C36A -179.56(14) . . . . ?
Ge1A C34A C39A C38A 179.90(16) . . . . ?
Ge1A C40A C41A C42A 174.46(18) . . . . ?
Ge1A C40A C45A C44A -174.90(17) . . . . ?
N1A C2A C3A N2A 0.3(2) . . . . ?
N1A C16A C17A C18A -179.86(19) . . . . ?
N1A C16A C17A C22A 4.3(3) . . . . ?
N1A C16A C21A C20A 179.23(17) . . . . ?
N1A C16A C21A C25A -3.5(3) . . . . ?
N2A C4A C5A C6A 177.39(15) . . . . ?
N2A C4A C5A C10A -6.3(2) . . . . ?
N2A C4A C9A C8A -178.27(15) . . . . ?
N2A C4A C9A C13A 3.3(2) . . . . ?
C1A N1A C2A C3A -0.1(2) . . . . ?
C1A N1A C16A C17A -83.5(2) . . . . ?
C1A N1A C16A C21A 97.4(2) . . . . ?
C1A N2A C3A C2A -0.5(2) . . . . ?
C1A N2A C4A C5A 92.36(19) . . . . ?
C1A N2A C4A C9A -88.9(2) . . . . ?
C2A N1A C1A Cu1A 175.22(12) . . . . ?
C2A N1A C1A N2A -0.21(18) . . . . ?
C2A N1A C16A C17A 92.4(2) . . . . ?
C2A N1A C16A C21A -86.6(2) . . . . ?
C3A N2A C1A Cu1A -174.70(12) . . . . ?
C3A N2A C1A N1A 0.42(18) . . . . ?
C3A N2A C4A C5A -84.7(2) . . . . ?
C3A N2A C4A C9A 94.0(2) . . . . ?
C4A N2A C1A Cu1A 7.9(2) . . . . ?
C4A N2A C1A N1A -176.97(14) . . . . ?
C4A N2A C3A C2A 176.92(16) . . . . ?
C4A C5A C6A C7A 1.2(3) . . . . ?
C4A C5A C10A C11A -97.7(2) . . . . ?
C4A C5A C10A C12A 138.57(18) . . . . ?
C4A C9A C13A C14A 109.4(2) . . . . ?
C4A C9A C13A C15A -125.7(2) . . . . ?
C5A C4A C9A C8A 0.4(3) . . . . ?
C5A C4A C9A C13A -178.01(16) . . . . ?
C5A C6A C7A C8A -0.3(3) . . . . ?
C6A C5A C10A C11A 78.4(2) . . . . ?
C6A C5A C10A C12A -45.3(2) . . . . ?
C6A C7A C8A C9A -0.6(3) . . . . ?
C7A C8A C9A C4A 0.6(3) . . . . ?
C7A C8A C9A C13A 179.05(18) . . . . ?
C8A C9A C13A C14A -69.0(2) . . . . ?
C8A C9A C13A C15A 55.9(2) . . . . ?
C9A C4A C5A C6A -1.3(3) . . . . ?
C9A C4A C5A C10A 174.96(16) . . . . ?
C10A C5A C6A C7A -175.10(18) . . . . ?
C16A N1A C1A Cu1A -8.4(2) . . . . ?
C16A N1A C1A N2A 176.19(15) . . . . ?
C16A N1A C2A C3A -176.45(16) . . . . ?
C16A C17A C18A C19A 0.8(4) . . . . ?
C16A C17A C22A C23A 104.9(2) . . . . ?
C16A C17A C22A C24A -130.9(2) . . . . ?
C16A C21A C25A C26A -107.2(2) . . . . ?
C16A C21A C25A C27A 128.3(2) . . . . ?
C17A C16A C21A C20A 0.2(3) . . . . ?
C17A C16A C21A C25A 177.54(19) . . . . ?
C17A C18A C19A C20A -0.2(4) . . . . ?
C18A C17A C22A C23A -70.8(3) . . . . ?
C18A C17A C22A C24A 53.3(3) . . . . ?
C18A C19A C20A C21A -0.5(4) . . . . ?
C19A C20A C21A C16A 0.5(3) . . . . ?
C19A C20A C21A C25A -176.9(2) . . . . ?
C20A C21A C25A C26A 70.0(3) . . . . ?
C20A C21A C25A C27A -54.5(3) . . . . ?
C21A C16A C17A C18A -0.9(3) . . . . ?
C21A C16A C17A C22A -176.7(2) . . . . ?
C22A C17A C18A C19A 176.8(2) . . . . ?
C28A C29A C30A C31A 1.6(5) . . . . ?
C29A C28A C33A C32A 0.0(3) . . . . ?
C29A C30A C31A C32A -2.2(5) . . . . ?
C30A C31A C32A C33A 1.8(4) . . . . ?
C31A C32A C33A C28A -0.6(3) . . . . ?
C33A C28A C29A C30A -0.4(4) . . . . ?
C34A C35A C36A C37A -1.2(3) . . . . ?
C35A C34A C39A C38A -1.2(3) . . . . ?
C35A C36A C37A C38A 0.3(3) . . . . ?
C36A C37A C38A C39A 0.0(3) . . . . ?
C37A C38A C39A C34A 0.4(3) . . . . ?
C39A C34A C35A C36A 1.6(3) . . . . ?
C40A C41A C42A C43A 0.3(4) . . . . ?
C41A C40A C45A C44A -0.1(3) . . . . ?
C41A C42A C43A C44A -0.5(4) . . . . ?
C42A C43A C44A C45A 0.4(4) . . . . ?
C43A C44A C45A C40A -0.1(3) . . . . ?
C45A C40A C41A C42A 0.0(3) . . . . ?

_shelx_res_file                  
;
TITL s22djl01
    s22djl01.res
    created by SHELXL-2019/3 at 11:36:45 on 28-Nov-2023
CELL 1.54184 11.0264 19.2655 20.3965 86.283 77.281 73.472
ZERR 2 0.0001 0.0003 0.0003 0.001 0.001 0.001
LATT 1
SFAC C H Cu Ge N
UNIT 180 204 4 4 8
SADI C10 C12 C10 C12B
SADI C10 C11 C10 C11B
SIMU 0.02 0.01 2 C11B C11 C12 C12B

L.S. 16
PLAN  25
SIZE 0.114 0.213 0.255
TEMP -123.14(10)
CONF
BOND $H
list 4
MORE -1
fmap 2 53
acta
OMIT 5 5 9
OMIT 6 3 2
OMIT 6 5 3
OMIT 11 5 1
OMIT 11 6 7
REM <olex2.extras>
REM <HklSrc "%.\\s22djl01.hkl">
REM </olex2.extras>

WGHT    0.047200    1.890100
FVAR       0.29157
GE1   4    0.675489    0.739714    0.470586    11.00000    0.02375    0.02594 =
         0.03509    0.00301   -0.00636   -0.00946
CU1   3    0.466192    0.739063    0.472345    11.00000    0.02366    0.02453 =
         0.03645    0.00315   -0.00754   -0.00945
N1    5    0.209355    0.814185    0.451410    11.00000    0.02360    0.02200 =
         0.02387    0.00162   -0.00487   -0.00960
N2    5    0.226761    0.701314    0.461253    11.00000    0.02615    0.02253 =
         0.02749    0.00102   -0.00308   -0.01043
C1    1    0.292117    0.750420    0.464137    11.00000    0.02622    0.02245 =
         0.02083    0.00010   -0.00291   -0.00919
C01Q  1    0.075079    0.618270    0.642910    11.00000    0.04501    0.05302 =
         0.03836    0.00330    0.00292   -0.00955
AFIX 137
H01A  2    0.035504    0.651643    0.680904    11.00000   -1.50000
H01B  2    0.111983    0.569712    0.659643    11.00000   -1.50000
H01C  2    0.009104    0.616727    0.618178    11.00000   -1.50000
AFIX   0
C2    1    0.095507    0.804913    0.440155    11.00000    0.02412    0.03045 =
         0.03283    0.00294   -0.00878   -0.01052
AFIX  43
H2    2    0.023839    0.841667    0.430068    11.00000   -1.20000
AFIX   0
C02E  1    0.282246    0.651109    0.634445    11.00000    0.06215    0.05860 =
         0.04945   -0.01031   -0.00282   -0.02370
AFIX 137
H02A  2    0.321636    0.603709    0.652565    11.00000   -1.50000
H02B  2    0.240284    0.685554    0.671443    11.00000   -1.50000
H02C  2    0.349400    0.668467    0.603822    11.00000   -1.50000
AFIX   0
C3    1    0.106580    0.733589    0.446339    11.00000    0.02493    0.03261 =
         0.03657    0.00095   -0.00716   -0.01429
AFIX  43
H3    2    0.044281    0.709983    0.441447    11.00000   -1.20000
AFIX   0
C4    1    0.276021    0.624259    0.470992    11.00000    0.02765    0.02109 =
         0.03628   -0.00043   -0.00282   -0.01092
C5    1    0.345876    0.581820    0.414650    11.00000    0.03173    0.03166 =
         0.04115   -0.00672    0.00233   -0.01621
C6    1    0.384415    0.506892    0.424566    11.00000    0.03674    0.02966 =
         0.05623   -0.01350    0.00818   -0.01220
AFIX  43
H6    2    0.431777    0.476095    0.387566    11.00000   -1.20000
AFIX   0
C7    1    0.354731    0.477199    0.487077    11.00000    0.03862    0.02153 =
         0.06965   -0.00011    0.00276   -0.00800
AFIX  43
H7    2    0.380295    0.426111    0.492576    11.00000   -1.20000
AFIX   0
C8    1    0.288220    0.520720    0.541963    11.00000    0.04120    0.02775 =
         0.05067    0.00891    0.00109   -0.00982
AFIX  43
H8    2    0.270028    0.499248    0.584939    11.00000   -1.20000
AFIX   0
C9    1    0.247311    0.595875    0.535185    11.00000    0.02927    0.02536 =
         0.03906    0.00180    0.00081   -0.00876
C10   1    0.380256    0.615140    0.346026    11.00000    0.04905    0.04216 =
         0.03602   -0.00956    0.00422   -0.02147
PART 1
AFIX  13
H10   2    0.368647    0.667561    0.353831    10.55000   -1.20000
AFIX  13
PART 2
H10A  2    0.330783    0.667520    0.347885    10.45000   -1.20000
AFIX   0
PART 0
C13   1    0.238954    0.882947    0.447225    11.00000    0.02377    0.02136 =
         0.02837    0.00428   -0.00864   -0.00928
C14   1    0.302540    0.903347    0.385405    11.00000    0.02958    0.02716 =
         0.02987    0.00570   -0.00675   -0.00924
C15   1    0.327931    0.970586    0.382581    11.00000    0.03491    0.03106 =
         0.03925    0.01237   -0.00535   -0.01386
AFIX  43
H15   2    0.370741    0.986701    0.341304    11.00000   -1.20000
AFIX   0
C16   1    0.292060    1.013864    0.438487    11.00000    0.03945    0.02244 =
         0.05344    0.00572   -0.01161   -0.01325
AFIX  43
H16   2    0.310774    1.059292    0.435464    11.00000   -1.20000
AFIX   0
C016  1    0.181712    0.644256    0.596316    11.00000    0.04675    0.02958 =
         0.03270    0.00516    0.00011   -0.00568
AFIX  13
H016  2    0.141190    0.693591    0.579777    11.00000   -1.20000
AFIX   0
C17   1    0.229063    0.991923    0.499017    11.00000    0.03989    0.02626 =
         0.04017   -0.00280   -0.01061   -0.01145
AFIX  43
H17   2    0.204811    1.022567    0.537130    11.00000   -1.20000
AFIX   0
C18   1    0.200516    0.925518    0.505056    11.00000    0.02870    0.02550 =
         0.02954    0.00221   -0.00824   -0.00941
C19   1    0.338829    0.856398    0.323624    11.00000    0.04958    0.04376 =
         0.02643    0.00044    0.00025   -0.02052
AFIX  13
H19   2    0.330109    0.807273    0.338643    11.00000   -1.20000
AFIX   0
C20   1    0.477338    0.847425    0.285505    11.00000    0.04738    0.07012 =
         0.04709   -0.01665    0.00260   -0.00715
AFIX 137
H20A  2    0.536679    0.828259    0.315904    11.00000   -1.50000
H20B  2    0.487246    0.894511    0.267923    11.00000   -1.50000
H20C  2    0.497374    0.813720    0.248117    11.00000   -1.50000
AFIX   0
C21   1    0.243209    0.887556    0.277885    11.00000    0.05480    0.15870 =
         0.03654   -0.02444   -0.01054   -0.01719
AFIX 137
H21A  2    0.254924    0.933988    0.259334    11.00000   -1.50000
H21B  2    0.154550    0.894922    0.303946    11.00000   -1.50000
H21C  2    0.258930    0.853708    0.241089    11.00000   -1.50000
AFIX   0
C22   1    0.136079    0.899580    0.571974    11.00000    0.04579    0.03377 =
         0.02594   -0.00200   -0.00582   -0.01668
AFIX  13
H22   2    0.096462    0.861607    0.562550    11.00000   -1.20000
AFIX   0
C23   1    0.238003    0.864411    0.613525    11.00000    0.06278    0.04107 =
         0.03276    0.00361   -0.01218   -0.00148
AFIX 137
H23A  2    0.278404    0.900577    0.623514    11.00000   -1.50000
H23B  2    0.304281    0.824565    0.587946    11.00000   -1.50000
H23C  2    0.196454    0.845618    0.655667    11.00000   -1.50000
AFIX   0
C24   1    0.028467    0.959853    0.612020    11.00000    0.03999    0.05195 =
         0.03276   -0.00394   -0.00425   -0.01149
AFIX 137
H24A  2   -0.033730    0.983221    0.584099    11.00000   -1.50000
H24B  2    0.065927    0.995754    0.625415    11.00000   -1.50000
H24C  2   -0.015802    0.939232    0.652226    11.00000   -1.50000
AFIX   0
C25   1    0.817413    0.655559    0.429850    11.00000    0.03184    0.02961 =
         0.04151   -0.00180    0.00265   -0.01666
C26   1    0.829121    0.636873    0.363529    11.00000    0.06624    0.05140 =
         0.03983   -0.00375    0.00207   -0.02977
AFIX  43
H26   2    0.766798    0.663240    0.338917    11.00000   -1.20000
AFIX   0
C27   1    0.932099    0.579449    0.332602    11.00000    0.09926    0.06842 =
         0.04934   -0.02629    0.02730   -0.04837
AFIX  43
H27   2    0.939314    0.567273    0.287240    11.00000   -1.20000
AFIX   0
C28   1    1.022313    0.540904    0.367826    11.00000    0.05580    0.04495 =
         0.08982   -0.02022    0.02891   -0.01807
AFIX  43
H28   2    1.092114    0.502268    0.346636    11.00000   -1.20000
AFIX   0
C29   1    1.012427    0.557643    0.432748    11.00000    0.03218    0.03149 =
         0.09348   -0.00707    0.00887   -0.01015
AFIX  43
H29   2    1.075133    0.530720    0.456897    11.00000   -1.20000
AFIX   0
C30   1    0.909990    0.614489    0.464078    11.00000    0.02556    0.02767 =
         0.05576   -0.00089    0.00008   -0.01039
AFIX  43
H30   2    0.903379    0.625345    0.509723    11.00000   -1.20000
AFIX   0
C31   1    0.719983    0.821139    0.414412    11.00000    0.03278    0.03348 =
         0.03717    0.00647   -0.01584   -0.01610
C32   1    0.830166    0.812574    0.363624    11.00000    0.03753    0.04144 =
         0.03999    0.00785   -0.01373   -0.01931
AFIX  43
H32   2    0.892501    0.766609    0.357447    11.00000   -1.20000
AFIX   0
C33   1    0.851567    0.869954    0.321370    11.00000    0.05199    0.05658 =
         0.03813    0.01147   -0.01477   -0.03373
AFIX  43
H33   2    0.927511    0.862858    0.286890    11.00000   -1.20000
AFIX   0
C34   1    0.761479    0.937083    0.330100    11.00000    0.06587    0.04553 =
         0.04926    0.02077   -0.03343   -0.03458
AFIX  43
H34   2    0.775119    0.976187    0.301345    11.00000   -1.20000
AFIX   0
C35   1    0.652164    0.947255    0.380385    11.00000    0.05489    0.03477 =
         0.06112    0.01268   -0.02985   -0.02020
AFIX  43
H35   2    0.590897    0.993559    0.386728    11.00000   -1.20000
AFIX   0
C36   1    0.631139    0.889735    0.422050    11.00000    0.04058    0.03375 =
         0.04990    0.00620   -0.01646   -0.01577
AFIX  43
H36   2    0.554858    0.897296    0.456349    11.00000   -1.20000
AFIX   0
C37   1    0.714768    0.750831    0.558834    11.00000    0.02442    0.02455 =
         0.03281   -0.00132   -0.00312   -0.00211
C38   1    0.803093    0.786668    0.567379    11.00000    0.02791    0.03284 =
         0.03627   -0.00473   -0.00032   -0.00668
AFIX  43
H38   2    0.845435    0.808469    0.529479    11.00000   -1.20000
AFIX   0
C39   1    0.831325    0.791569    0.629685    11.00000    0.03517    0.04898 =
         0.04432   -0.01411   -0.00728   -0.00885
AFIX  43
H39   2    0.892511    0.816229    0.633995    11.00000   -1.20000
AFIX   0
C40   1    0.770010    0.760390    0.685571    11.00000    0.05174    0.05227 =
         0.03512   -0.00714   -0.00943   -0.00138
AFIX  43
H40   2    0.789366    0.763136    0.728307    11.00000   -1.20000
AFIX   0
C41   1    0.680965    0.725474    0.678568    11.00000    0.06112    0.05371 =
         0.03514    0.00743   -0.00121   -0.01539
AFIX  43
H41   2    0.637866    0.704443    0.716762    11.00000   -1.20000
AFIX   0
C42   1    0.653535    0.720721    0.615996    11.00000    0.04255    0.04288 =
         0.04098    0.00541   -0.00362   -0.01828
AFIX  43
H42   2    0.591635    0.696394    0.612102    11.00000   -1.20000
AFIX   0
PART 1
C11   1    0.521241    0.583988    0.309610    10.55000    0.05532    0.08386 =
         0.04560    0.00123    0.01511   -0.02278
AFIX 137
H11A  2    0.541370    0.614304    0.270559    10.55000   -1.50000
H11B  2    0.533905    0.534622    0.294650    10.55000   -1.50000
H11C  2    0.578634    0.583109    0.340327    10.55000   -1.50000
AFIX   0
C12   1    0.287432    0.612214    0.299482    10.55000    0.07571    0.10887 =
         0.04259    0.00619   -0.00707   -0.04858
AFIX 137
H12A  2    0.292816    0.561624    0.291845    10.55000   -1.50000
H12B  2    0.312530    0.635347    0.256377    10.55000   -1.50000
H12C  2    0.198471    0.637828    0.320899    10.55000   -1.50000
AFIX   0
PART 2
C11B  1    0.524170    0.609789    0.331726    10.45000    0.06639    0.08873 =
         0.04642   -0.00136    0.01512   -0.04280
AFIX 137
H11D  2    0.548243    0.632844    0.288436    10.45000   -1.50000
H11E  2    0.574175    0.558729    0.330129    10.45000   -1.50000
H11F  2    0.542668    0.634353    0.367415    10.45000   -1.50000
AFIX   0
C12B  1    0.341860    0.579003    0.294074    10.45000    0.11422    0.11156 =
         0.03989   -0.01280   -0.00042   -0.07801
AFIX 137
H12D  2    0.372163    0.597525    0.249414    10.45000   -1.50000
H12E  2    0.247412    0.589275    0.303289    10.45000   -1.50000
H12F  2    0.380904    0.526588    0.295559    10.45000   -1.50000
AFIX   0

PART 0
GE1A  4    0.881270    0.270204    0.046816    11.00000    0.02056    0.03253 =
         0.03281    0.00605   -0.00396   -0.00614
CU1A  3    0.672187    0.267187    0.050180    11.00000    0.01995    0.02756 =
         0.03126    0.00435   -0.00327   -0.00506
N1A   5    0.478057    0.186700    0.074547    11.00000    0.02368    0.02304 =
         0.02640    0.00420   -0.00420   -0.00369
N2A   5    0.388332    0.298649    0.060357    11.00000    0.02047    0.02219 =
         0.02493    0.00244   -0.00316   -0.00438
C1A   1    0.505136    0.251176    0.060174    11.00000    0.02294    0.02374 =
         0.01924    0.00161   -0.00180   -0.00412
C2A   1    0.346812    0.194218    0.083689    11.00000    0.02700    0.02965 =
         0.03768    0.00705   -0.00609   -0.01132
AFIX  43
H2A   2    0.305036    0.156813    0.094081    11.00000   -1.20000
AFIX   0
C3A   1    0.290034    0.264835    0.074980    11.00000    0.02120    0.03167 =
         0.03544    0.00591   -0.00622   -0.00806
AFIX  43
H3A   2    0.200232    0.287170    0.078210    11.00000   -1.20000
AFIX   0
C4A   1    0.368438    0.374956    0.044282    11.00000    0.02010    0.02126 =
         0.03150    0.00254   -0.00342   -0.00305
C5A   1    0.365753    0.396664   -0.022265    11.00000    0.02588    0.02704 =
         0.03196    0.00422   -0.00391   -0.00773
C6A   1    0.341064    0.470795   -0.036092    11.00000    0.03789    0.03028 =
         0.03825    0.01012   -0.00743   -0.00947
AFIX  43
H6A   2    0.336858    0.487562   -0.080597    11.00000   -1.20000
AFIX   0
C7A   1    0.322710    0.519995    0.013867    11.00000    0.03878    0.02362 =
         0.05454    0.00618   -0.01025   -0.00882
AFIX  43
H7A   2    0.306428    0.570149    0.003449    11.00000   -1.20000
AFIX   0
C8A   1    0.327873    0.496755    0.078924    11.00000    0.03615    0.02678 =
         0.04753   -0.00564   -0.00955   -0.00648
AFIX  43
H8A   2    0.315949    0.531173    0.112742    11.00000   -1.20000
AFIX   0
C9A   1    0.350441    0.423143    0.095854    11.00000    0.02484    0.02803 =
         0.03463   -0.00132   -0.00544   -0.00347
C10A  1    0.396388    0.342470   -0.078515    11.00000    0.04741    0.03025 =
         0.02731    0.00523   -0.00673   -0.01050
AFIX  13
H10B  2    0.386668    0.295377   -0.057714    11.00000   -1.20000
AFIX   0
C11A  1    0.536985    0.330595   -0.115089    11.00000    0.04810    0.06037 =
         0.03911   -0.00815   -0.00068   -0.00095
AFIX 137
H11G  2    0.557904    0.294851   -0.150861    11.00000   -1.50000
H11H  2    0.593750    0.312845   -0.083201    11.00000   -1.50000
H11I  2    0.549696    0.376453   -0.134722    11.00000   -1.50000
AFIX   0
C12A  1    0.306099    0.365033   -0.127842    11.00000    0.05844    0.05626 =
         0.03762    0.00163   -0.01550   -0.01841
AFIX 137
H12G  2    0.317752    0.409610   -0.150986    11.00000   -1.50000
H12H  2    0.216180    0.373483   -0.103291    11.00000   -1.50000
H12I  2    0.326404    0.326489   -0.160914    11.00000   -1.50000
AFIX   0
C13A  1    0.357797    0.398658    0.167423    11.00000    0.03660    0.03538 =
         0.03033   -0.00551   -0.00624   -0.00316
AFIX  13
H13A  2    0.364890    0.345681    0.170052    11.00000   -1.20000
AFIX   0
C14A  1    0.480138    0.408829    0.184220    11.00000    0.04759    0.07416 =
         0.04929    0.00013   -0.02032   -0.01225
AFIX 137
H14A  2    0.474954    0.460512    0.183076    11.00000   -1.50000
H14B  2    0.556025    0.383048    0.151144    11.00000   -1.50000
H14C  2    0.487844    0.389446    0.229205    11.00000   -1.50000
AFIX   0
C15A  1    0.236578    0.436971    0.217821    11.00000    0.04483    0.05576 =
         0.03757   -0.00879   -0.00268    0.00001
AFIX 137
H15A  2    0.246981    0.421480    0.263463    11.00000   -1.50000
H15B  2    0.161597    0.424633    0.208670    11.00000   -1.50000
H15C  2    0.223164    0.489450    0.213755    11.00000   -1.50000
AFIX   0
C16A  1    0.575409    0.118160    0.075918    11.00000    0.02784    0.02213 =
         0.03539    0.00387   -0.00526   -0.00309
C17A  1    0.635276    0.081947    0.015412    11.00000    0.04377    0.03085 =
         0.03825   -0.00164   -0.00675   -0.00019
C18A  1    0.728851    0.015792    0.017275    11.00000    0.05124    0.03349 =
         0.05113   -0.00880   -0.00601    0.00456
AFIX  43
H18A  2    0.772327   -0.009982   -0.023237    11.00000   -1.20000
AFIX   0
C19A  1    0.758551   -0.012389    0.077764    11.00000    0.04457    0.02464 =
         0.06494    0.00164   -0.01282    0.00242
AFIX  43
H19A  2    0.822159   -0.057464    0.078466    11.00000   -1.20000
AFIX   0
C20A  1    0.696913    0.024208    0.136807    11.00000    0.03973    0.03138 =
         0.05027    0.01299   -0.01328   -0.00237
AFIX  43
H20D  2    0.718117    0.003808    0.177888    11.00000   -1.20000
AFIX   0
C21A  1    0.603346    0.091069    0.137587    11.00000    0.02980    0.02742 =
         0.03737    0.00930   -0.00594   -0.00638
C22A  1    0.609377    0.113782   -0.051950    11.00000    0.06767    0.04744 =
         0.03399   -0.00876   -0.00875    0.01123
AFIX  13
H22A  2    0.531775    0.156818   -0.043062    11.00000   -1.20000
AFIX   0
C23A  1    0.724301    0.139872   -0.089746    11.00000    0.11563    0.04780 =
         0.03483   -0.00147   -0.00470   -0.01889
AFIX 137
H23D  2    0.743393    0.172344   -0.060851    11.00000   -1.50000
H23E  2    0.703112    0.165883   -0.130467    11.00000   -1.50000
H23F  2    0.800107    0.098124   -0.102162    11.00000   -1.50000
AFIX   0
C24A  1    0.579745    0.059716   -0.093941    11.00000    0.07419    0.08279 =
         0.04631   -0.01026   -0.01572   -0.01245
AFIX 137
H24D  2    0.657649    0.019439   -0.107495    11.00000   -1.50000
H24E  2    0.552313    0.084099   -0.134069    11.00000   -1.50000
H24F  2    0.510363    0.041102   -0.067058    11.00000   -1.50000
AFIX   0
C25A  1    0.541778    0.132067    0.202533    11.00000    0.03457    0.04410 =
         0.02949    0.01163   -0.00449   -0.00181
AFIX  13
H25A  2    0.470123    0.174405    0.193616    11.00000   -1.20000
AFIX   0
C26A  1    0.639934    0.161219    0.226070    11.00000    0.04987    0.10637 =
         0.04396   -0.02676   -0.00999   -0.01021
AFIX 137
H26A  2    0.598382    0.188476    0.267829    11.00000   -1.50000
H26B  2    0.672017    0.193176    0.191448    11.00000   -1.50000
H26C  2    0.712464    0.120735    0.234053    11.00000   -1.50000
AFIX   0
C27A  1    0.482820    0.084934    0.256223    11.00000    0.06664    0.06169 =
         0.05708    0.03134    0.01735    0.00881
AFIX 137
H27A  2    0.549474    0.040409    0.262453    11.00000   -1.50000
H27B  2    0.412290    0.072643    0.241880    11.00000   -1.50000
H27C  2    0.448923    0.111553    0.298734    11.00000   -1.50000
AFIX   0
C28A  1    0.996441    0.256413   -0.043563    11.00000    0.03011    0.03750 =
         0.03665    0.00024   -0.00275   -0.01386
C29A  1    0.949271    0.288886   -0.099278    11.00000    0.04346    0.09020 =
         0.03979    0.01344   -0.00802   -0.01520
AFIX  43
H29A  2    0.862365    0.318334   -0.092958    11.00000   -1.20000
AFIX   0
C30A  1    1.025348    0.279562   -0.163837    11.00000    0.07173    0.11502 =
         0.03654    0.01194   -0.01202   -0.03880
AFIX  43
H30A  2    0.991117    0.303416   -0.200762    11.00000   -1.20000
AFIX   0
C31A  1    1.150917    0.235514   -0.174219    11.00000    0.06939    0.08206 =
         0.03973   -0.01812    0.01226   -0.04055
AFIX  43
H31A  2    1.202410    0.227571   -0.218447    11.00000   -1.20000
AFIX   0
C32A  1    1.201032    0.203177   -0.120078    11.00000    0.04690    0.04651 =
         0.05659   -0.01632    0.01105   -0.01434
AFIX  43
H32A  2    1.288103    0.173914   -0.126790    11.00000   -1.20000
AFIX   0
C33A  1    1.124199    0.213339   -0.055536    11.00000    0.03472    0.03576 =
         0.04530   -0.00479    0.00168   -0.00922
AFIX  43
H33A  2    1.159751    0.190324   -0.018696    11.00000   -1.20000
AFIX   0
C34A  1    0.910617    0.354776    0.084264    11.00000    0.02293    0.03553 =
         0.03439    0.00600   -0.00886   -0.00560
C35A  1    0.993313    0.393485    0.048268    11.00000    0.02505    0.03683 =
         0.03981    0.00605   -0.00789   -0.00471
AFIX  43
H35A  2    1.037520    0.379248    0.003635    11.00000   -1.20000
AFIX   0
C36A  1    1.012498    0.452564    0.076334    11.00000    0.03529    0.04110 =
         0.06020    0.00853   -0.01912   -0.01228
AFIX  43
H36A  2    1.070544    0.477466    0.051090    11.00000   -1.20000
AFIX   0
C37A  1    0.947684    0.474977    0.140481    11.00000    0.05247    0.04466 =
         0.05943   -0.00401   -0.02850   -0.00839
AFIX  43
H37A  2    0.960440    0.515406    0.159503    11.00000   -1.20000
AFIX   0
C38A  1    0.863417    0.438007    0.177224    11.00000    0.05521    0.05895 =
         0.03934   -0.00804   -0.01533   -0.00544
AFIX  43
H38A  2    0.818225    0.453108    0.221517    11.00000   -1.20000
AFIX   0
C39A  1    0.845509    0.378982    0.149009    11.00000    0.03650    0.05243 =
         0.03489    0.00443   -0.00668   -0.00988
AFIX  43
H39A  2    0.787263    0.354339    0.174490    11.00000   -1.20000
AFIX   0
C40A  1    0.962828    0.188046    0.101565    11.00000    0.02011    0.03863 =
         0.04113    0.01101   -0.00140   -0.00496
C41A  1    1.016785    0.195693    0.155193    11.00000    0.03655    0.05003 =
         0.05117    0.01731   -0.01567   -0.01571
AFIX  43
H41A  2    1.022673    0.242046    0.164904    11.00000   -1.20000
AFIX   0
C42A  1    1.062668    0.136343    0.195215    11.00000    0.05076    0.06830 =
         0.05867    0.02629   -0.02395   -0.01667
AFIX  43
H42A  2    1.098895    0.142716    0.231800    11.00000   -1.20000
AFIX   0
C43A  1    1.055342    0.068999    0.181630    11.00000    0.04318    0.05389 =
         0.06448    0.02735   -0.01243   -0.00248
AFIX  43
H43A  2    1.087042    0.028688    0.208590    11.00000   -1.20000
AFIX   0
C44A  1    1.002059    0.059913    0.128941    11.00000    0.04395    0.03600 =
         0.06846    0.01026   -0.00564   -0.00012
AFIX  43
H44A  2    0.996523    0.013344    0.119684    11.00000   -1.20000
AFIX   0
C45A  1    0.956131    0.118983    0.089071    11.00000    0.03680    0.03659 =
         0.05265    0.00506   -0.00854   -0.00047
AFIX  43
H45A  2    0.919638    0.112084    0.052760    11.00000   -1.20000
AFIX   0
HKLF 4


REM  s22djl01
REM wR2 = 0.0943, GooF = S = 1.065, Restrained GooF = 1.066 for all data
REM R1 = 0.0348 for 14862 Fo > 4sig(Fo) and 0.0372 for all 16059 data
REM 919 parameters refined using 14 restraints

END

WGHT      0.0477      1.8138

REM Highest difference peak  0.780,  deepest hole -0.439,  1-sigma level  0.056
Q1    1   0.9167  0.2607 -0.0013  11.00000  0.05    0.78
Q2    1   0.7101  0.7254  0.4248  11.00000  0.05    0.69
Q3    1   0.5011  0.7245  0.4256  11.00000  0.05    0.67
Q4    1   0.6396  0.7564  0.5208  11.00000  0.05    0.63
Q5    1   0.7043  0.2573  0.0006  11.00000  0.05    0.57
Q6    1   0.8427  0.2793  0.0969  11.00000  0.05    0.48
Q7    1   0.6338  0.2779  0.0997  11.00000  0.05    0.48
Q8    1   0.4234  0.7520  0.5230  11.00000  0.05    0.40
Q9    1   0.7109  0.7434  0.5219  11.00000  0.05    0.40
Q10   1   0.5836  0.1143  0.1680  11.00000  0.05    0.31
Q11   1   0.3165  0.8808  0.3586  11.00000  0.05    0.30
Q12   1   0.8787  0.3160  0.0748  11.00000  0.05    0.30
Q13   1   0.2193  0.6191  0.5653  11.00000  0.05    0.29
Q14   1   0.3435  0.3993  0.0750  11.00000  0.05    0.28
Q15   1   0.8914  0.3583  0.1191  11.00000  0.05    0.27
Q16   1   0.8736  0.5956  0.3025  11.00000  0.05    0.27
Q17   1   0.2319  0.8987  0.4811  11.00000  0.05    0.27
Q18   1   1.0670  0.0616  0.1420  11.00000  0.05    0.26
Q19   1   0.9629  0.4646  0.1024  11.00000  0.05    0.25
Q20   1   0.3398  0.2822  0.0625  11.00000  0.05    0.25
Q21   1   0.3155  0.6013  0.4386  11.00000  0.05    0.24
Q22   1   0.6257  0.2034  0.2255  11.00000  0.05    0.24
Q23   1   0.5680  0.1009  0.1180  11.00000  0.05    0.24
Q24   1   1.1516  0.2044 -0.1417  11.00000  0.05    0.24
Q25   1   0.3582  0.6002  0.3827  11.00000  0.05    0.24
;
_shelx_res_checksum              72634
_olex2_submission_special_instructions 'No special instructions were received'

# start Validation Reply Form
_vrf_PLAT230_s22djl01            
;
PROBLEM: Hirshfeld Test Diff for C27 --C28 . 11.0 s.u. 
RESPONSE: libration from minor unmodelled disorder in 
the associated phenyl ring
;
####################################################################### 
# 
# This file contains crystal structure data downloaded from the 
# Cambridge Structural Database (CSD) hosted by the Cambridge 
# Crystallographic Data Centre (CCDC).
# 
# Full information about CCDC data access policies and citation 
# guidelines are available at http://www.ccdc.cam.ac.uk/access/V1 
# 
# Audit and citation data items may have been added by the CCDC. 
# Please retain this information to preserve the provenance of 
# this file and to allow appropriate attribution of the data. 
# 
#######################################################################

data_e22djl09
_database_code_depnum_ccdc_archive 'CCDC 2221292'
loop_
_audit_author_name
_audit_author_address
'Mary Mahon'
;University of Bath
United Kingdom
;
_audit_update_record             
;
2023-11-28 deposited with the CCDC.	2023-12-01 downloaded from the CCDC.
;
_audit_creation_date             2023-11-28
_audit_creation_method           
;
Olex2 1.5
(compiled 2023.08.24 svn.re1ec1418 for OlexSys, GUI svn.r6817)
;
_shelx_SHELXL_version_number     2019/3
_chemical_name_common            ?
_chemical_name_systematic        
;
 ?
;
_chemical_formula_moiety         'C53 H57 Cu Ge N2'
_chemical_formula_sum            'C53 H57 Cu Ge N2'
_chemical_formula_weight         858.13
_chemical_melting_point          ?
loop_
_atom_type_symbol
_atom_type_description
_atom_type_scat_dispersion_real
_atom_type_scat_dispersion_imag
_atom_type_scat_source
C C 0.0033 0.0016 'International Tables Vol C Tables 4.2.6.8 and 6.1.1.4'
H H 0.0000 0.0000 'International Tables Vol C Tables 4.2.6.8 and 6.1.1.4'
Cu Cu 0.3201 1.2651 'International Tables Vol C Tables 4.2.6.8 and 6.1.1.4'
Ge Ge 0.1547 1.8001 'International Tables Vol C Tables 4.2.6.8 and 6.1.1.4'
N N 0.0061 0.0033 'International Tables Vol C Tables 4.2.6.8 and 6.1.1.4'

_shelx_space_group_comment       
;
The symmetry employed for this shelxl refinement is uniquely defined
by the following loop, which should always be used as a source of
symmetry information in preference to the above space-group names.
They are only intended as comments.
;
_space_group_crystal_system      monoclinic
_space_group_IT_number           14
_space_group_name_H-M_alt        'P 1 21/n 1'
_space_group_name_Hall           '-P 2yn'
loop_
_space_group_symop_operation_xyz
'x, y, z'
'-x+1/2, y+1/2, -z+1/2'
'-x, -y, -z'
'x-1/2, -y-1/2, z-1/2'

_cell_length_a                   14.9501(3)
_cell_length_b                   19.7103(3)
_cell_length_c                   16.1176(3)
_cell_angle_alpha                90
_cell_angle_beta                 105.269(2)
_cell_angle_gamma                90
_cell_volume                     4581.73(15)
_cell_formula_units_Z            4
_cell_measurement_reflns_used    16922
_cell_measurement_temperature    150.0(7)
_cell_measurement_theta_max      30.2300
_cell_measurement_theta_min      3.3340
_shelx_estimated_absorpt_T_max   0.753
_shelx_estimated_absorpt_T_min   0.636
_exptl_absorpt_coefficient_mu    1.156
_exptl_absorpt_correction_T_max  1.00000
_exptl_absorpt_correction_T_min  0.87944
_exptl_absorpt_correction_type   multi-scan
_exptl_absorpt_process_details   
;
CrysAlisPro 1.171.41.93a (Rigaku Oxford Diffraction, 2020)
Empirical absorption correction using spherical harmonics,
implemented in SCALE3 ABSPACK scaling algorithm.
;
_exptl_absorpt_special_details   ?
_exptl_crystal_colour            colourless
_exptl_crystal_colour_primary    colourless
_exptl_crystal_density_diffrn    1.244
_exptl_crystal_density_meas      ?
_exptl_crystal_density_method    ?
_exptl_crystal_description       block
_exptl_crystal_F_000             1800
_exptl_crystal_size_max          0.43
_exptl_crystal_size_mid          0.27
_exptl_crystal_size_min          0.26
_exptl_special_details           
;
 ?
;
_exptl_transmission_factor_max   ?
_exptl_transmission_factor_min   ?
_diffrn_reflns_av_R_equivalents  0.0261
_diffrn_reflns_av_unetI/netI     0.0309
_diffrn_reflns_Laue_measured_fraction_full 0.998
_diffrn_reflns_Laue_measured_fraction_max 0.879
_diffrn_reflns_limit_h_max       21
_diffrn_reflns_limit_h_min       -21
_diffrn_reflns_limit_k_max       26
_diffrn_reflns_limit_k_min       -25
_diffrn_reflns_limit_l_max       22
_diffrn_reflns_limit_l_min       -21
_diffrn_reflns_number            41691
_diffrn_reflns_point_group_measured_fraction_full 0.998
_diffrn_reflns_point_group_measured_fraction_max 0.879
_diffrn_reflns_theta_full        25.242
_diffrn_reflns_theta_max         30.334
_diffrn_reflns_theta_min         2.969
_diffrn_ambient_temperature      150.15
_diffrn_detector_area_resol_mean 16.1468
_diffrn_detector_type            EosS2
_diffrn_measured_fraction_theta_full 0.998
_diffrn_measured_fraction_theta_max 0.879
_diffrn_measurement_device       'four-circle diffractometer'
_diffrn_measurement_device_type  'New Xcalibur, EosS2'
_diffrn_measurement_method       '\w scans'
_diffrn_radiation_type           MoK\a
_diffrn_radiation_wavelength     0.71073
_diffrn_source                   ?
_reflns_Friedel_coverage         0.000
_reflns_Friedel_fraction_full    .
_reflns_Friedel_fraction_max     .
_reflns_number_gt                9547
_reflns_number_total             12097
_reflns_special_details          
;
 Reflections were merged by SHELXL according to the crystal
 class for the calculation of statistics and refinement.
 
 _reflns_Friedel_fraction is defined as the number of unique
 Friedel pairs measured divided by the number that would be
 possible theoretically, ignoring centric projections and
 systematic absences.
;
_reflns_threshold_expression     'I > 2\s(I)'
_computing_cell_refinement       'CrysAlisPro 1.171.41.93a (Rigaku OD, 2020)'
_computing_data_collection       'CrysAlisPro 1.171.41.93a (Rigaku OD, 2020)'
_computing_data_reduction        'CrysAlisPro 1.171.41.93a (Rigaku OD, 2020)'
_computing_molecular_graphics    'Olex2 1.5 (Dolomanov et al., 2009)'
_computing_publication_material  'Olex2 1.5 (Dolomanov et al., 2009)'
_computing_structure_refinement  'SHELXL 2019/3 (Sheldrick, 2015)'
_computing_structure_solution    'SHELXT 2014/5 (Sheldrick, 2014)'
_refine_diff_density_max         0.435
_refine_diff_density_min         -0.358
_refine_diff_density_rms         0.057
_refine_ls_extinction_coef       .
_refine_ls_extinction_method     none
_refine_ls_goodness_of_fit_ref   1.023
_refine_ls_hydrogen_treatment    mixed
_refine_ls_matrix_type           full
_refine_ls_number_parameters     526
_refine_ls_number_reflns         12097
_refine_ls_number_restraints     0
_refine_ls_R_factor_all          0.0510
_refine_ls_R_factor_gt           0.0323
_refine_ls_restrained_S_all      1.023
_refine_ls_shift/su_max          0.002
_refine_ls_shift/su_mean         0.000
_refine_ls_structure_factor_coef Fsqd
_refine_ls_weighting_details     
'w=1/[\s^2^(Fo^2^)+(0.0314P)^2^+2.5004P] where P=(Fo^2^+2Fc^2^)/3'
_refine_ls_weighting_scheme      calc
_refine_ls_wR_factor_gt          0.0711
_refine_ls_wR_factor_ref         0.0798
_refine_special_details          
;
The hydrogen atom attached to C29 was located, and refined freely.
;
_olex2_refinement_description    
;
1. Fixed Uiso
 At 1.2 times of:
  All C(H) groups
 At 1.5 times of:
  All C(H,H,H) groups
2.a Ternary CH refined with riding coordinates:
 C10(H10), C13(H13), C22(H22), C25(H25)
2.b Aromatic/amide H refined with riding coordinates:
 C2(H2), C3(H3), C6(H6), C7(H7), C8(H8), C18(H18), C19(H19), C20(H20),
 C31(H31), C32(H32), C33(H33), C34(H34), C35(H35), C37(H37), C38(H38), C39(H39),
  C40(H40), C41(H41), C43(H43), C44(H44), C45(H45), C46(H46), C47(H47),
 C49(H49), C50(H50), C51(H51), C52(H52), C53(H53)
2.c Idealised Me refined as rotating group:
 C11(H11A,H11B,H11C), C12(H12A,H12B,H12C), C14(H14A,H14B,H14C), C15(H15A,H15B,
 H15C), C23(H23A,H23B,H23C), C24(H24A,H24B,H24C), C26(H26A,H26B,H26C), C27(H27A,
 H27B,H27C)
;
_atom_sites_solution_hydrogens   mixed
_atom_sites_solution_primary     ?
_atom_sites_solution_secondary   ?
loop_
_atom_site_label
_atom_site_type_symbol
_atom_site_fract_x
_atom_site_fract_y
_atom_site_fract_z
_atom_site_U_iso_or_equiv
_atom_site_adp_type
_atom_site_occupancy
_atom_site_site_symmetry_order
_atom_site_calc_flag
_atom_site_refinement_flags_posn
_atom_site_refinement_flags_adp
_atom_site_refinement_flags_occupancy
_atom_site_disorder_assembly
_atom_site_disorder_group
Ge1 Ge 0.47423(2) 0.26814(2) 0.72034(2) 0.02125(5) Uani 1 1 d . . . . .
Cu1 Cu 0.29931(2) 0.40110(2) 0.76891(2) 0.02132(5) Uani 1 1 d . . . . .
N1 N 0.28163(10) 0.54897(7) 0.71394(9) 0.0225(3) Uani 1 1 d . . . . .
N2 N 0.16020(9) 0.50656(7) 0.73907(9) 0.0216(3) Uani 1 1 d . . . . .
C1 C 0.24885(11) 0.48996(8) 0.73901(10) 0.0209(3) Uani 1 1 d . . . . .
C2 C 0.21538(13) 0.59999(9) 0.69884(12) 0.0279(4) Uani 1 1 d . . . . .
H2 H 0.222657 0.645032 0.680664 0.033 Uiso 1 1 calc R U . . .
C3 C 0.13896(12) 0.57336(9) 0.71491(11) 0.0272(4) Uani 1 1 d . . . . .
H3 H 0.081708 0.595841 0.710578 0.033 Uiso 1 1 calc R U . . .
C4 C 0.09664(11) 0.46143(9) 0.76583(11) 0.0245(3) Uani 1 1 d . . . . .
C5 C 0.09926(13) 0.45963(10) 0.85327(12) 0.0320(4) Uani 1 1 d . . . . .
C6 C 0.03502(14) 0.41753(12) 0.87666(13) 0.0396(5) Uani 1 1 d . . . . .
H6 H 0.034837 0.414593 0.935450 0.048 Uiso 1 1 calc R U . . .
C7 C -0.02787(14) 0.38030(11) 0.81672(14) 0.0412(5) Uani 1 1 d . . . . .
H7 H -0.071191 0.352299 0.834405 0.049 Uiso 1 1 calc R U . . .
C8 C -0.02892(14) 0.38305(10) 0.73092(14) 0.0375(5) Uani 1 1 d . . . . .
H8 H -0.072589 0.356583 0.690256 0.045 Uiso 1 1 calc R U . . .
C9 C 0.03359(12) 0.42437(9) 0.70312(12) 0.0278(4) Uani 1 1 d . . . . .
C10 C 0.16930(15) 0.49978(13) 0.92054(13) 0.0441(5) Uani 1 1 d . . . . .
H10 H 0.199605 0.532744 0.889354 0.053 Uiso 1 1 calc R U . . .
C11 C 0.24409(19) 0.45474(17) 0.97303(19) 0.0815(11) Uani 1 1 d . . . . .
H11A H 0.290341 0.482482 1.013188 0.122 Uiso 1 1 calc R U . . .
H11B H 0.273933 0.430091 0.934761 0.122 Uiso 1 1 calc R U . . .
H11C H 0.216795 0.422255 1.005377 0.122 Uiso 1 1 calc R U . . .
C12 C 0.12482(19) 0.54079(14) 0.97960(16) 0.0594(7) Uani 1 1 d . . . . .
H12A H 0.098559 0.509774 1.014494 0.089 Uiso 1 1 calc R U . . .
H12B H 0.075473 0.569443 0.944766 0.089 Uiso 1 1 calc R U . . .
H12C H 0.171913 0.569450 1.017432 0.089 Uiso 1 1 calc R U . . .
C13 C 0.03286(15) 0.42709(10) 0.60885(12) 0.0365(4) Uani 1 1 d . . . . .
H13 H 0.067186 0.468896 0.600133 0.044 Uiso 1 1 calc R U . . .
C14 C 0.0848(2) 0.36616(15) 0.58578(16) 0.0670(8) Uani 1 1 d . . . . .
H14A H 0.148065 0.365285 0.623317 0.100 Uiso 1 1 calc R U . . .
H14B H 0.086934 0.369840 0.525708 0.100 Uiso 1 1 calc R U . . .
H14C H 0.052573 0.324273 0.593525 0.100 Uiso 1 1 calc R U . . .
C15 C -0.06447(19) 0.43178(14) 0.54899(15) 0.0604(7) Uani 1 1 d . . . . .
H15A H -0.099217 0.390611 0.554508 0.091 Uiso 1 1 calc R U . . .
H15B H -0.060638 0.436312 0.489477 0.091 Uiso 1 1 calc R U . . .
H15C H -0.096219 0.471423 0.564459 0.091 Uiso 1 1 calc R U . . .
C16 C 0.37574(12) 0.56193(8) 0.71065(11) 0.0246(3) Uani 1 1 d . . . . .
C17 C 0.43526(13) 0.59354(9) 0.78138(12) 0.0299(4) Uani 1 1 d . . . . .
C18 C 0.52486(14) 0.60894(11) 0.77588(14) 0.0400(5) Uani 1 1 d . . . . .
H18 H 0.567298 0.630391 0.822910 0.048 Uiso 1 1 calc R U . . .
C19 C 0.55211(15) 0.59329(11) 0.70286(15) 0.0441(5) Uani 1 1 d . . . . .
H19 H 0.613339 0.603689 0.700187 0.053 Uiso 1 1 calc R U . . .
C20 C 0.49145(14) 0.56276(11) 0.63381(14) 0.0396(5) Uani 1 1 d . . . . .
H20 H 0.511543 0.552495 0.584004 0.048 Uiso 1 1 calc R U . . .
C21 C 0.40073(13) 0.54646(9) 0.63531(12) 0.0285(4) Uani 1 1 d . . . . .
C22 C 0.40615(15) 0.61181(10) 0.86182(13) 0.0359(4) Uani 1 1 d . . . . .
H22 H 0.340208 0.597322 0.853078 0.043 Uiso 1 1 calc R U . . .
C23 C 0.4643(2) 0.57445(14) 0.93996(15) 0.0626(7) Uani 1 1 d . . . . .
H23A H 0.457412 0.525411 0.930305 0.094 Uiso 1 1 calc R U . . .
H23B H 0.443366 0.586747 0.990707 0.094 Uiso 1 1 calc R U . . .
H23C H 0.529588 0.587071 0.949271 0.094 Uiso 1 1 calc R U . . .
C24 C 0.41059(17) 0.68841(11) 0.87597(16) 0.0490(6) Uani 1 1 d . . . . .
H24A H 0.474046 0.704302 0.881694 0.073 Uiso 1 1 calc R U . . .
H24B H 0.392249 0.699229 0.928518 0.073 Uiso 1 1 calc R U . . .
H24C H 0.368340 0.710902 0.826775 0.073 Uiso 1 1 calc R U . . .
C25 C 0.33530(14) 0.51206(10) 0.55948(12) 0.0327(4) Uani 1 1 d . . . . .
H25 H 0.271662 0.513864 0.568466 0.039 Uiso 1 1 calc R U . . .
C26 C 0.36226(17) 0.43745(11) 0.55715(15) 0.0447(5) Uani 1 1 d . . . . .
H26A H 0.426181 0.434211 0.552529 0.067 Uiso 1 1 calc R U . . .
H26B H 0.320451 0.415303 0.507387 0.067 Uiso 1 1 calc R U . . .
H26C H 0.357428 0.414976 0.610034 0.067 Uiso 1 1 calc R U . . .
C27 C 0.33187(18) 0.54774(12) 0.47437(14) 0.0492(6) Uani 1 1 d . . . . .
H27A H 0.313416 0.595164 0.477661 0.074 Uiso 1 1 calc R U . . .
H27B H 0.286714 0.524893 0.427513 0.074 Uiso 1 1 calc R U . . .
H27C H 0.393286 0.546009 0.463444 0.074 Uiso 1 1 calc R U . . .
C28 C 0.33517(11) 0.31133(8) 0.81232(11) 0.0217(3) Uani 1 1 d . . . . .
C29 C 0.39597(11) 0.26549(8) 0.79785(11) 0.0229(3) Uani 1 1 d . . . . .
H29 H 0.4053(14) 0.2235(10) 0.8318(13) 0.033(5) Uiso 1 1 d . . . . .
C30 C 0.28919(12) 0.29043(9) 0.88026(12) 0.0269(4) Uani 1 1 d . . . . .
C31 C 0.34178(15) 0.27358(11) 0.96314(13) 0.0388(5) Uani 1 1 d . . . . .
H31 H 0.407513 0.275415 0.976097 0.047 Uiso 1 1 calc R U . . .
C32 C 0.3002(2) 0.25437(14) 1.02647(17) 0.0601(7) Uani 1 1 d . . . . .
H32 H 0.337103 0.244306 1.082724 0.072 Uiso 1 1 calc R U . . .
C33 C 0.2045(2) 0.24979(15) 1.0078(2) 0.0730(9) Uani 1 1 d . . . . .
H33 H 0.175604 0.236148 1.050997 0.088 Uiso 1 1 calc R U . . .
C34 C 0.15154(18) 0.26509(14) 0.9264(2) 0.0636(8) Uani 1 1 d . . . . .
H34 H 0.085987 0.261031 0.913374 0.076 Uiso 1 1 calc R U . . .
C35 C 0.19279(14) 0.28639(11) 0.86312(15) 0.0407(5) Uani 1 1 d . . . . .
H35 H 0.155166 0.298305 0.807796 0.049 Uiso 1 1 calc R U . . .
C36 C 0.56223(12) 0.34293(9) 0.74665(11) 0.0243(3) Uani 1 1 d . . . . .
C37 C 0.54934(14) 0.39666(10) 0.79844(13) 0.0336(4) Uani 1 1 d . . . . .
H37 H 0.494066 0.398788 0.816890 0.040 Uiso 1 1 calc R U . . .
C38 C 0.61549(16) 0.44703(11) 0.82355(15) 0.0460(5) Uani 1 1 d . . . . .
H38 H 0.605532 0.483101 0.859188 0.055 Uiso 1 1 calc R U . . .
C39 C 0.69529(16) 0.44489(12) 0.79704(14) 0.0473(6) Uani 1 1 d . . . . .
H39 H 0.740795 0.479318 0.814747 0.057 Uiso 1 1 calc R U . . .
C40 C 0.70973(14) 0.39337(13) 0.74515(14) 0.0459(6) Uani 1 1 d . . . . .
H40 H 0.764611 0.392616 0.725967 0.055 Uiso 1 1 calc R U . . .
C41 C 0.64386(13) 0.34185(11) 0.72032(12) 0.0350(4) Uani 1 1 d . . . . .
H41 H 0.654827 0.305761 0.685179 0.042 Uiso 1 1 calc R U . . .
C42 C 0.54940(11) 0.18569(8) 0.74453(11) 0.0244(3) Uani 1 1 d . . . . .
C43 C 0.59008(13) 0.16671(10) 0.82935(12) 0.0335(4) Uani 1 1 d . . . . .
H43 H 0.582930 0.195234 0.874688 0.040 Uiso 1 1 calc R U . . .
C44 C 0.64061(15) 0.10741(11) 0.84921(14) 0.0440(5) Uani 1 1 d . . . . .
H44 H 0.668435 0.096051 0.907591 0.053 Uiso 1 1 calc R U . . .
C45 C 0.65068(19) 0.06485(13) 0.78473(16) 0.0565(7) Uani 1 1 d . . . . .
H45 H 0.685098 0.023969 0.798220 0.068 Uiso 1 1 calc R U . . .
C46 C 0.6104(2) 0.08210(13) 0.70037(16) 0.0644(8) Uani 1 1 d . . . . .
H46 H 0.616411 0.052680 0.655474 0.077 Uiso 1 1 calc R U . . .
C47 C 0.56099(16) 0.14216(11) 0.68051(13) 0.0435(5) Uani 1 1 d . . . . .
H47 H 0.534592 0.153713 0.621943 0.052 Uiso 1 1 calc R U . . .
C48 C 0.40679(12) 0.26333(9) 0.59931(12) 0.0270(4) Uani 1 1 d . . . . .
C49 C 0.31860(15) 0.23530(13) 0.57550(15) 0.0466(5) Uani 1 1 d . . . . .
H49 H 0.289709 0.221909 0.618812 0.056 Uiso 1 1 calc R U . . .
C50 C 0.27168(18) 0.22644(15) 0.48948(17) 0.0629(7) Uani 1 1 d . . . . .
H50 H 0.211499 0.206850 0.474574 0.075 Uiso 1 1 calc R U . . .
C51 C 0.31209(18) 0.24591(13) 0.42603(15) 0.0537(6) Uani 1 1 d . . . . .
H51 H 0.279739 0.240121 0.367276 0.064 Uiso 1 1 calc R U . . .
C52 C 0.39932(17) 0.27378(12) 0.44760(14) 0.0445(5) Uani 1 1 d . . . . .
H52 H 0.427550 0.287175 0.403825 0.053 Uiso 1 1 calc R U . . .
C53 C 0.44629(14) 0.28235(10) 0.53377(13) 0.0345(4) Uani 1 1 d . . . . .
H53 H 0.506667 0.301626 0.548135 0.041 Uiso 1 1 calc R U . . .

loop_
_atom_site_aniso_label
_atom_site_aniso_U_11
_atom_site_aniso_U_22
_atom_site_aniso_U_33
_atom_site_aniso_U_23
_atom_site_aniso_U_13
_atom_site_aniso_U_12
Ge1 0.01948(9) 0.01882(8) 0.02667(9) -0.00166(7) 0.00825(7) 0.00047(7)
Cu1 0.02211(10) 0.01774(9) 0.02759(11) 0.00364(8) 0.01267(8) 0.00270(8)
N1 0.0235(7) 0.0182(6) 0.0282(7) 0.0021(5) 0.0110(6) 0.0028(5)
N2 0.0210(7) 0.0214(7) 0.0240(7) 0.0011(5) 0.0085(6) 0.0026(6)
C1 0.0227(8) 0.0203(7) 0.0224(8) 0.0002(6) 0.0106(6) 0.0010(6)
C2 0.0319(9) 0.0191(8) 0.0339(9) 0.0032(7) 0.0110(8) 0.0059(7)
C3 0.0276(9) 0.0235(8) 0.0314(9) 0.0017(7) 0.0092(7) 0.0077(7)
C4 0.0202(8) 0.0263(8) 0.0302(9) 0.0043(7) 0.0120(7) 0.0038(7)
C5 0.0255(9) 0.0440(11) 0.0300(9) 0.0009(8) 0.0134(7) 0.0022(8)
C6 0.0317(10) 0.0577(13) 0.0355(11) 0.0104(10) 0.0195(9) 0.0041(10)
C7 0.0261(10) 0.0498(12) 0.0510(13) 0.0152(10) 0.0160(9) -0.0026(9)
C8 0.0284(10) 0.0371(11) 0.0443(12) 0.0094(9) 0.0049(9) -0.0054(8)
C9 0.0263(9) 0.0257(8) 0.0307(9) 0.0052(7) 0.0065(7) 0.0016(7)
C10 0.0419(12) 0.0661(15) 0.0283(10) -0.0074(10) 0.0160(9) -0.0090(11)
C11 0.0490(15) 0.105(2) 0.0726(19) -0.0508(18) -0.0157(14) 0.0262(16)
C12 0.0661(17) 0.0612(16) 0.0480(14) -0.0123(12) 0.0099(12) 0.0170(14)
C13 0.0496(12) 0.0289(9) 0.0284(10) 0.0029(8) 0.0054(9) -0.0112(9)
C14 0.097(2) 0.0673(17) 0.0411(14) -0.0066(12) 0.0263(14) 0.0127(16)
C15 0.0663(17) 0.0623(16) 0.0396(13) 0.0103(12) -0.0092(12) -0.0095(14)
C16 0.0256(8) 0.0186(7) 0.0327(9) 0.0066(7) 0.0134(7) 0.0010(7)
C17 0.0331(10) 0.0233(8) 0.0345(10) 0.0045(7) 0.0109(8) -0.0023(7)
C18 0.0348(11) 0.0384(11) 0.0456(12) 0.0026(9) 0.0084(9) -0.0115(9)
C19 0.0309(10) 0.0494(13) 0.0562(14) 0.0096(11) 0.0187(10) -0.0080(10)
C20 0.0380(11) 0.0447(11) 0.0440(12) 0.0069(10) 0.0246(10) 0.0009(10)
C21 0.0308(9) 0.0246(8) 0.0334(10) 0.0054(7) 0.0145(8) 0.0029(7)
C22 0.0403(11) 0.0356(10) 0.0320(10) -0.0032(8) 0.0095(9) -0.0026(9)
C23 0.088(2) 0.0620(16) 0.0390(13) 0.0113(12) 0.0185(13) 0.0224(15)
C24 0.0518(14) 0.0425(12) 0.0508(14) -0.0106(10) 0.0101(11) 0.0026(11)
C25 0.0349(10) 0.0343(10) 0.0322(10) -0.0003(8) 0.0149(8) 0.0031(8)
C26 0.0536(13) 0.0346(11) 0.0474(13) -0.0059(9) 0.0160(11) 0.0019(10)
C27 0.0600(15) 0.0549(14) 0.0338(11) 0.0070(10) 0.0145(10) 0.0048(12)
C28 0.0189(8) 0.0201(7) 0.0271(8) 0.0010(6) 0.0079(7) -0.0021(6)
C29 0.0211(8) 0.0173(7) 0.0317(9) 0.0028(7) 0.0093(7) -0.0016(6)
C30 0.0278(9) 0.0215(8) 0.0353(10) 0.0052(7) 0.0152(8) 0.0027(7)
C31 0.0393(11) 0.0434(11) 0.0374(11) 0.0112(9) 0.0168(9) 0.0100(9)
C32 0.0717(17) 0.0718(17) 0.0463(14) 0.0312(13) 0.0322(13) 0.0248(14)
C33 0.0738(19) 0.085(2) 0.081(2) 0.0477(17) 0.0578(17) 0.0235(16)
C34 0.0425(13) 0.0715(17) 0.091(2) 0.0341(16) 0.0431(14) 0.0086(13)
C35 0.0302(10) 0.0432(11) 0.0539(13) 0.0153(10) 0.0201(9) 0.0026(9)
C36 0.0221(8) 0.0261(8) 0.0250(8) 0.0038(7) 0.0065(7) -0.0021(7)
C37 0.0302(9) 0.0309(10) 0.0400(11) -0.0042(8) 0.0099(8) -0.0059(8)
C38 0.0496(13) 0.0374(11) 0.0484(13) -0.0081(10) 0.0083(10) -0.0162(10)
C39 0.0430(12) 0.0515(13) 0.0409(12) 0.0051(10) -0.0006(10) -0.0266(11)
C40 0.0262(10) 0.0708(16) 0.0421(12) 0.0153(11) 0.0114(9) -0.0133(10)
C41 0.0286(9) 0.0475(12) 0.0321(10) 0.0001(9) 0.0135(8) -0.0036(9)
C42 0.0200(8) 0.0226(8) 0.0311(9) -0.0017(7) 0.0074(7) 0.0020(7)
C43 0.0333(10) 0.0357(10) 0.0317(10) -0.0049(8) 0.0088(8) 0.0079(8)
C44 0.0442(12) 0.0479(12) 0.0366(11) 0.0058(9) 0.0051(9) 0.0198(10)
C45 0.0709(17) 0.0477(13) 0.0484(14) 0.0036(11) 0.0112(12) 0.0379(13)
C46 0.088(2) 0.0575(15) 0.0440(14) -0.0121(11) 0.0101(13) 0.0440(15)
C47 0.0547(13) 0.0442(12) 0.0297(10) -0.0027(9) 0.0075(9) 0.0237(11)
C48 0.0270(9) 0.0237(8) 0.0291(9) -0.0017(7) 0.0054(7) 0.0064(7)
C49 0.0330(11) 0.0631(15) 0.0408(12) -0.0018(11) 0.0045(9) -0.0102(11)
C50 0.0416(13) 0.089(2) 0.0483(15) -0.0113(14) -0.0059(11) -0.0121(14)
C51 0.0547(15) 0.0650(16) 0.0326(12) -0.0098(11) -0.0044(10) 0.0165(13)
C52 0.0537(14) 0.0496(13) 0.0305(10) 0.0003(9) 0.0114(10) 0.0188(11)
C53 0.0347(10) 0.0350(10) 0.0346(10) -0.0013(8) 0.0102(8) 0.0068(8)

_geom_special_details            
;
 All esds (except the esd in the dihedral angle between two l.s. planes)
 are estimated using the full covariance matrix.  The cell esds are taken
 into account individually in the estimation of esds in distances, angles
 and torsion angles; correlations between esds in cell parameters are only
 used when they are defined by crystal symmetry.  An approximate (isotropic)
 treatment of cell esds is used for estimating esds involving l.s. planes.
;
loop_
_geom_bond_atom_site_label_1
_geom_bond_atom_site_label_2
_geom_bond_distance
_geom_bond_site_symmetry_2
_geom_bond_publ_flag
Ge1 C29 1.9241(16) . ?
Ge1 C36 1.9468(17) . ?
Ge1 C42 1.9557(17) . ?
Ge1 C48 1.9481(18) . ?
Cu1 C1 1.9177(16) . ?
Cu1 C28 1.9262(16) . ?
N1 C1 1.364(2) . ?
N1 C2 1.387(2) . ?
N1 C16 1.445(2) . ?
N2 C1 1.365(2) . ?
N2 C3 1.386(2) . ?
N2 C4 1.448(2) . ?
C2 H2 0.9500 . ?
C2 C3 1.343(2) . ?
C3 H3 0.9500 . ?
C4 C5 1.400(2) . ?
C4 C9 1.393(3) . ?
C5 C6 1.394(3) . ?
C5 C10 1.517(3) . ?
C6 H6 0.9500 . ?
C6 C7 1.370(3) . ?
C7 H7 0.9500 . ?
C7 C8 1.380(3) . ?
C8 H8 0.9500 . ?
C8 C9 1.399(3) . ?
C9 C13 1.517(3) . ?
C10 H10 1.0000 . ?
C10 C11 1.502(4) . ?
C10 C12 1.528(3) . ?
C11 H11A 0.9800 . ?
C11 H11B 0.9800 . ?
C11 H11C 0.9800 . ?
C12 H12A 0.9800 . ?
C12 H12B 0.9800 . ?
C12 H12C 0.9800 . ?
C13 H13 1.0000 . ?
C13 C14 1.528(3) . ?
C13 C15 1.522(3) . ?
C14 H14A 0.9800 . ?
C14 H14B 0.9800 . ?
C14 H14C 0.9800 . ?
C15 H15A 0.9800 . ?
C15 H15B 0.9800 . ?
C15 H15C 0.9800 . ?
C16 C17 1.395(3) . ?
C16 C21 1.395(2) . ?
C17 C18 1.399(3) . ?
C17 C22 1.516(3) . ?
C18 H18 0.9500 . ?
C18 C19 1.378(3) . ?
C19 H19 0.9500 . ?
C19 C20 1.375(3) . ?
C20 H20 0.9500 . ?
C20 C21 1.400(3) . ?
C21 C25 1.510(3) . ?
C22 H22 1.0000 . ?
C22 C23 1.519(3) . ?
C22 C24 1.526(3) . ?
C23 H23A 0.9800 . ?
C23 H23B 0.9800 . ?
C23 H23C 0.9800 . ?
C24 H24A 0.9800 . ?
C24 H24B 0.9800 . ?
C24 H24C 0.9800 . ?
C25 H25 1.0000 . ?
C25 C26 1.528(3) . ?
C25 C27 1.530(3) . ?
C26 H26A 0.9800 . ?
C26 H26B 0.9800 . ?
C26 H26C 0.9800 . ?
C27 H27A 0.9800 . ?
C27 H27B 0.9800 . ?
C27 H27C 0.9800 . ?
C28 C29 1.345(2) . ?
C28 C30 1.496(2) . ?
C29 H29 0.98(2) . ?
C30 C31 1.400(3) . ?
C30 C35 1.396(3) . ?
C31 H31 0.9500 . ?
C31 C32 1.381(3) . ?
C32 H32 0.9500 . ?
C32 C33 1.385(4) . ?
C33 H33 0.9500 . ?
C33 C34 1.375(4) . ?
C34 H34 0.9500 . ?
C34 C35 1.389(3) . ?
C35 H35 0.9500 . ?
C36 C37 1.393(3) . ?
C36 C41 1.394(2) . ?
C37 H37 0.9500 . ?
C37 C38 1.384(3) . ?
C38 H38 0.9500 . ?
C38 C39 1.370(3) . ?
C39 H39 0.9500 . ?
C39 C40 1.368(3) . ?
C40 H40 0.9500 . ?
C40 C41 1.398(3) . ?
C41 H41 0.9500 . ?
C42 C43 1.393(3) . ?
C42 C47 1.387(3) . ?
C43 H43 0.9500 . ?
C43 C44 1.383(3) . ?
C44 H44 0.9500 . ?
C44 C45 1.374(3) . ?
C45 H45 0.9500 . ?
C45 C46 1.377(3) . ?
C46 H46 0.9500 . ?
C46 C47 1.387(3) . ?
C47 H47 0.9500 . ?
C48 C49 1.387(3) . ?
C48 C53 1.391(3) . ?
C49 H49 0.9500 . ?
C49 C50 1.390(3) . ?
C50 H50 0.9500 . ?
C50 C51 1.372(4) . ?
C51 H51 0.9500 . ?
C51 C52 1.373(4) . ?
C52 H52 0.9500 . ?
C52 C53 1.392(3) . ?
C53 H53 0.9500 . ?

loop_
_geom_angle_atom_site_label_1
_geom_angle_atom_site_label_2
_geom_angle_atom_site_label_3
_geom_angle
_geom_angle_site_symmetry_1
_geom_angle_site_symmetry_3
_geom_angle_publ_flag
C29 Ge1 C36 111.76(7) . . ?
C29 Ge1 C42 105.29(7) . . ?
C29 Ge1 C48 113.95(7) . . ?
C36 Ge1 C42 105.43(7) . . ?
C36 Ge1 C48 113.38(7) . . ?
C48 Ge1 C42 106.14(7) . . ?
C1 Cu1 C28 169.64(7) . . ?
C1 N1 C2 112.00(14) . . ?
C1 N1 C16 126.22(14) . . ?
C2 N1 C16 121.51(14) . . ?
C1 N2 C3 112.22(14) . . ?
C1 N2 C4 124.49(13) . . ?
C3 N2 C4 123.21(14) . . ?
N1 C1 Cu1 134.84(12) . . ?
N1 C1 N2 102.72(13) . . ?
N2 C1 Cu1 122.44(11) . . ?
N1 C2 H2 126.7 . . ?
C3 C2 N1 106.68(15) . . ?
C3 C2 H2 126.7 . . ?
N2 C3 H3 126.8 . . ?
C2 C3 N2 106.38(15) . . ?
C2 C3 H3 126.8 . . ?
C5 C4 N2 117.96(16) . . ?
C9 C4 N2 118.53(15) . . ?
C9 C4 C5 123.45(16) . . ?
C4 C5 C10 122.52(17) . . ?
C6 C5 C4 116.65(18) . . ?
C6 C5 C10 120.82(18) . . ?
C5 C6 H6 119.3 . . ?
C7 C6 C5 121.45(19) . . ?
C7 C6 H6 119.3 . . ?
C6 C7 H7 119.7 . . ?
C6 C7 C8 120.68(18) . . ?
C8 C7 H7 119.7 . . ?
C7 C8 H8 119.6 . . ?
C7 C8 C9 120.77(19) . . ?
C9 C8 H8 119.6 . . ?
C4 C9 C8 117.00(17) . . ?
C4 C9 C13 122.20(16) . . ?
C8 C9 C13 120.79(17) . . ?
C5 C10 H10 107.4 . . ?
C5 C10 C12 112.93(19) . . ?
C11 C10 C5 111.4(2) . . ?
C11 C10 H10 107.4 . . ?
C11 C10 C12 110.1(2) . . ?
C12 C10 H10 107.4 . . ?
C10 C11 H11A 109.5 . . ?
C10 C11 H11B 109.5 . . ?
C10 C11 H11C 109.5 . . ?
H11A C11 H11B 109.5 . . ?
H11A C11 H11C 109.5 . . ?
H11B C11 H11C 109.5 . . ?
C10 C12 H12A 109.5 . . ?
C10 C12 H12B 109.5 . . ?
C10 C12 H12C 109.5 . . ?
H12A C12 H12B 109.5 . . ?
H12A C12 H12C 109.5 . . ?
H12B C12 H12C 109.5 . . ?
C9 C13 H13 107.5 . . ?
C9 C13 C14 110.22(17) . . ?
C9 C13 C15 112.97(19) . . ?
C14 C13 H13 107.5 . . ?
C15 C13 H13 107.5 . . ?
C15 C13 C14 110.8(2) . . ?
C13 C14 H14A 109.5 . . ?
C13 C14 H14B 109.5 . . ?
C13 C14 H14C 109.5 . . ?
H14A C14 H14B 109.5 . . ?
H14A C14 H14C 109.5 . . ?
H14B C14 H14C 109.5 . . ?
C13 C15 H15A 109.5 . . ?
C13 C15 H15B 109.5 . . ?
C13 C15 H15C 109.5 . . ?
H15A C15 H15B 109.5 . . ?
H15A C15 H15C 109.5 . . ?
H15B C15 H15C 109.5 . . ?
C17 C16 N1 117.83(15) . . ?
C17 C16 C21 123.35(16) . . ?
C21 C16 N1 118.68(16) . . ?
C16 C17 C18 117.43(17) . . ?
C16 C17 C22 122.70(17) . . ?
C18 C17 C22 119.88(18) . . ?
C17 C18 H18 119.7 . . ?
C19 C18 C17 120.6(2) . . ?
C19 C18 H18 119.7 . . ?
C18 C19 H19 119.7 . . ?
C20 C19 C18 120.59(19) . . ?
C20 C19 H19 119.7 . . ?
C19 C20 H20 119.3 . . ?
C19 C20 C21 121.44(19) . . ?
C21 C20 H20 119.3 . . ?
C16 C21 C20 116.59(18) . . ?
C16 C21 C25 122.53(16) . . ?
C20 C21 C25 120.86(17) . . ?
C17 C22 H22 107.8 . . ?
C17 C22 C23 111.31(18) . . ?
C17 C22 C24 110.60(17) . . ?
C23 C22 H22 107.8 . . ?
C23 C22 C24 111.28(19) . . ?
C24 C22 H22 107.8 . . ?
C22 C23 H23A 109.5 . . ?
C22 C23 H23B 109.5 . . ?
C22 C23 H23C 109.5 . . ?
H23A C23 H23B 109.5 . . ?
H23A C23 H23C 109.5 . . ?
H23B C23 H23C 109.5 . . ?
C22 C24 H24A 109.5 . . ?
C22 C24 H24B 109.5 . . ?
C22 C24 H24C 109.5 . . ?
H24A C24 H24B 109.5 . . ?
H24A C24 H24C 109.5 . . ?
H24B C24 H24C 109.5 . . ?
C21 C25 H25 107.8 . . ?
C21 C25 C26 109.47(17) . . ?
C21 C25 C27 112.38(17) . . ?
C26 C25 H25 107.8 . . ?
C26 C25 C27 111.54(17) . . ?
C27 C25 H25 107.8 . . ?
C25 C26 H26A 109.5 . . ?
C25 C26 H26B 109.5 . . ?
C25 C26 H26C 109.5 . . ?
H26A C26 H26B 109.5 . . ?
H26A C26 H26C 109.5 . . ?
H26B C26 H26C 109.5 . . ?
C25 C27 H27A 109.5 . . ?
C25 C27 H27B 109.5 . . ?
C25 C27 H27C 109.5 . . ?
H27A C27 H27B 109.5 . . ?
H27A C27 H27C 109.5 . . ?
H27B C27 H27C 109.5 . . ?
C29 C28 Cu1 133.66(13) . . ?
C29 C28 C30 113.81(15) . . ?
C30 C28 Cu1 112.42(11) . . ?
Ge1 C29 H29 111.3(12) . . ?
C28 C29 Ge1 130.44(13) . . ?
C28 C29 H29 118.2(12) . . ?
C31 C30 C28 120.86(16) . . ?
C35 C30 C28 121.34(17) . . ?
C35 C30 C31 117.79(17) . . ?
C30 C31 H31 119.3 . . ?
C32 C31 C30 121.4(2) . . ?
C32 C31 H31 119.3 . . ?
C31 C32 H32 120.1 . . ?
C31 C32 C33 119.8(2) . . ?
C33 C32 H32 120.1 . . ?
C32 C33 H33 120.1 . . ?
C34 C33 C32 119.7(2) . . ?
C34 C33 H33 120.1 . . ?
C33 C34 H34 119.6 . . ?
C33 C34 C35 120.7(2) . . ?
C35 C34 H34 119.6 . . ?
C30 C35 H35 119.8 . . ?
C34 C35 C30 120.4(2) . . ?
C34 C35 H35 119.8 . . ?
C37 C36 Ge1 120.94(13) . . ?
C37 C36 C41 117.68(17) . . ?
C41 C36 Ge1 121.18(14) . . ?
C36 C37 H37 119.3 . . ?
C38 C37 C36 121.30(19) . . ?
C38 C37 H37 119.3 . . ?
C37 C38 H38 120.0 . . ?
C39 C38 C37 120.0(2) . . ?
C39 C38 H38 120.0 . . ?
C38 C39 H39 119.9 . . ?
C40 C39 C38 120.28(19) . . ?
C40 C39 H39 119.9 . . ?
C39 C40 H40 120.0 . . ?
C39 C40 C41 120.10(19) . . ?
C41 C40 H40 120.0 . . ?
C36 C41 C40 120.60(19) . . ?
C36 C41 H41 119.7 . . ?
C40 C41 H41 119.7 . . ?
C43 C42 Ge1 119.88(13) . . ?
C47 C42 Ge1 122.91(14) . . ?
C47 C42 C43 117.14(17) . . ?
C42 C43 H43 119.2 . . ?
C44 C43 C42 121.65(18) . . ?
C44 C43 H43 119.2 . . ?
C43 C44 H44 119.9 . . ?
C45 C44 C43 120.2(2) . . ?
C45 C44 H44 119.9 . . ?
C44 C45 H45 120.3 . . ?
C44 C45 C46 119.3(2) . . ?
C46 C45 H45 120.3 . . ?
C45 C46 H46 119.8 . . ?
C45 C46 C47 120.4(2) . . ?
C47 C46 H46 119.8 . . ?
C42 C47 H47 119.4 . . ?
C46 C47 C42 121.3(2) . . ?
C46 C47 H47 119.4 . . ?
C49 C48 Ge1 120.00(15) . . ?
C49 C48 C53 117.39(18) . . ?
C53 C48 Ge1 122.42(14) . . ?
C48 C49 H49 119.4 . . ?
C48 C49 C50 121.3(2) . . ?
C50 C49 H49 119.4 . . ?
C49 C50 H50 119.9 . . ?
C51 C50 C49 120.2(2) . . ?
C51 C50 H50 119.9 . . ?
C50 C51 H51 120.1 . . ?
C50 C51 C52 119.9(2) . . ?
C52 C51 H51 120.1 . . ?
C51 C52 H52 120.1 . . ?
C51 C52 C53 119.8(2) . . ?
C53 C52 H52 120.1 . . ?
C48 C53 C52 121.4(2) . . ?
C48 C53 H53 119.3 . . ?
C52 C53 H53 119.3 . . ?

loop_
_geom_torsion_atom_site_label_1
_geom_torsion_atom_site_label_2
_geom_torsion_atom_site_label_3
_geom_torsion_atom_site_label_4
_geom_torsion
_geom_torsion_site_symmetry_1
_geom_torsion_site_symmetry_2
_geom_torsion_site_symmetry_3
_geom_torsion_site_symmetry_4
_geom_torsion_publ_flag
Ge1 C36 C37 C38 174.36(16) . . . . ?
Ge1 C36 C41 C40 -175.13(15) . . . . ?
Ge1 C42 C43 C44 177.37(16) . . . . ?
Ge1 C42 C47 C46 -176.2(2) . . . . ?
Ge1 C48 C49 C50 -175.0(2) . . . . ?
Ge1 C48 C53 C52 175.15(15) . . . . ?
Cu1 C28 C29 Ge1 -2.9(3) . . . . ?
Cu1 C28 C30 C31 -120.40(16) . . . . ?
Cu1 C28 C30 C35 60.2(2) . . . . ?
N1 C2 C3 N2 -0.3(2) . . . . ?
N1 C16 C17 C18 -176.88(16) . . . . ?
N1 C16 C17 C22 2.6(2) . . . . ?
N1 C16 C21 C20 177.19(16) . . . . ?
N1 C16 C21 C25 -4.6(2) . . . . ?
N2 C4 C5 C6 177.77(16) . . . . ?
N2 C4 C5 C10 -3.6(3) . . . . ?
N2 C4 C9 C8 -177.84(16) . . . . ?
N2 C4 C9 C13 3.2(3) . . . . ?
C1 N1 C2 C3 0.3(2) . . . . ?
C1 N1 C16 C17 -95.2(2) . . . . ?
C1 N1 C16 C21 89.0(2) . . . . ?
C1 N2 C3 C2 0.2(2) . . . . ?
C1 N2 C4 C5 86.8(2) . . . . ?
C1 N2 C4 C9 -95.9(2) . . . . ?
C2 N1 C1 Cu1 179.44(14) . . . . ?
C2 N1 C1 N2 -0.19(18) . . . . ?
C2 N1 C16 C17 78.4(2) . . . . ?
C2 N1 C16 C21 -97.48(19) . . . . ?
C3 N2 C1 Cu1 -179.68(12) . . . . ?
C3 N2 C1 N1 0.01(18) . . . . ?
C3 N2 C4 C5 -89.5(2) . . . . ?
C3 N2 C4 C9 87.8(2) . . . . ?
C4 N2 C1 Cu1 3.7(2) . . . . ?
C4 N2 C1 N1 -176.65(15) . . . . ?
C4 N2 C3 C2 176.88(16) . . . . ?
C4 C5 C6 C7 -0.5(3) . . . . ?
C4 C5 C10 C11 -105.1(2) . . . . ?
C4 C5 C10 C12 130.4(2) . . . . ?
C4 C9 C13 C14 98.3(2) . . . . ?
C4 C9 C13 C15 -137.1(2) . . . . ?
C5 C4 C9 C8 -0.7(3) . . . . ?
C5 C4 C9 C13 -179.65(17) . . . . ?
C5 C6 C7 C8 0.5(3) . . . . ?
C6 C5 C10 C11 73.4(3) . . . . ?
C6 C5 C10 C12 -51.1(3) . . . . ?
C6 C7 C8 C9 -0.6(3) . . . . ?
C7 C8 C9 C4 0.7(3) . . . . ?
C7 C8 C9 C13 179.63(19) . . . . ?
C8 C9 C13 C14 -80.6(2) . . . . ?
C8 C9 C13 C15 44.0(3) . . . . ?
C9 C4 C5 C6 0.6(3) . . . . ?
C9 C4 C5 C10 179.25(18) . . . . ?
C10 C5 C6 C7 -179.1(2) . . . . ?
C16 N1 C1 Cu1 -6.5(3) . . . . ?
C16 N1 C1 N2 173.88(15) . . . . ?
C16 N1 C2 C3 -174.09(15) . . . . ?
C16 C17 C18 C19 0.1(3) . . . . ?
C16 C17 C22 C23 117.9(2) . . . . ?
C16 C17 C22 C24 -117.8(2) . . . . ?
C16 C21 C25 C26 -103.5(2) . . . . ?
C16 C21 C25 C27 132.00(19) . . . . ?
C17 C16 C21 C20 1.6(3) . . . . ?
C17 C16 C21 C25 179.85(16) . . . . ?
C17 C18 C19 C20 0.5(3) . . . . ?
C18 C17 C22 C23 -62.6(3) . . . . ?
C18 C17 C22 C24 61.7(2) . . . . ?
C18 C19 C20 C21 -0.2(3) . . . . ?
C19 C20 C21 C16 -0.9(3) . . . . ?
C19 C20 C21 C25 -179.15(19) . . . . ?
C20 C21 C25 C26 74.7(2) . . . . ?
C20 C21 C25 C27 -49.8(2) . . . . ?
C21 C16 C17 C18 -1.3(3) . . . . ?
C21 C16 C17 C22 178.21(17) . . . . ?
C22 C17 C18 C19 -179.34(19) . . . . ?
C28 C30 C31 C32 179.8(2) . . . . ?
C28 C30 C35 C34 178.2(2) . . . . ?
C29 C28 C30 C31 56.2(2) . . . . ?
C29 C28 C30 C35 -123.12(19) . . . . ?
C30 C28 C29 Ge1 -178.57(13) . . . . ?
C30 C31 C32 C33 1.7(4) . . . . ?
C31 C30 C35 C34 -1.2(3) . . . . ?
C31 C32 C33 C34 -0.6(5) . . . . ?
C32 C33 C34 C35 -1.3(5) . . . . ?
C33 C34 C35 C30 2.2(4) . . . . ?
C35 C30 C31 C32 -0.8(3) . . . . ?
C36 C37 C38 C39 0.4(3) . . . . ?
C37 C36 C41 C40 -0.3(3) . . . . ?
C37 C38 C39 C40 0.5(4) . . . . ?
C38 C39 C40 C41 -1.3(3) . . . . ?
C39 C40 C41 C36 1.2(3) . . . . ?
C41 C36 C37 C38 -0.5(3) . . . . ?
C42 C43 C44 C45 -1.0(4) . . . . ?
C43 C42 C47 C46 0.5(3) . . . . ?
C43 C44 C45 C46 0.3(4) . . . . ?
C44 C45 C46 C47 0.7(5) . . . . ?
C45 C46 C47 C42 -1.2(4) . . . . ?
C47 C42 C43 C44 0.6(3) . . . . ?
C48 C49 C50 C51 -0.4(4) . . . . ?
C49 C48 C53 C52 0.1(3) . . . . ?
C49 C50 C51 C52 0.5(4) . . . . ?
C50 C51 C52 C53 -0.2(4) . . . . ?
C51 C52 C53 C48 -0.1(3) . . . . ?
C53 C48 C49 C50 0.2(3) . . . . ?

_shelx_res_file                  
;
TITL e22djl09
    e22djl09.res
    created by SHELXL-2019/3 at 12:20:24 on 28-Nov-2023
CELL 0.71073 14.9501 19.7103 16.1176 90 105.269 90
ZERR 4 0.0003 0.0003 0.0003 0 0.002 0
LATT 1
SYMM 0.5-X,0.5+Y,0.5-Z
SFAC C H Cu Ge N
UNIT 212 228 4 4 8

L.S. 18
PLAN  12
SIZE 0.26 0.27 0.43
TEMP -123
CONF
BOND $H
list 4
MORE -1
fmap 2
acta
REM <olex2.extras>
REM <HklSrc "%.\\e22djl09.hkl">
REM </olex2.extras>

WGHT    0.031400    2.500400
FVAR       0.22266
GE1   4    0.474232    0.268136    0.720344    11.00000    0.01948    0.01882 =
         0.02667   -0.00166    0.00825    0.00047
CU1   3    0.299307    0.401096    0.768908    11.00000    0.02211    0.01774 =
         0.02759    0.00364    0.01267    0.00270
N1    5    0.281625    0.548971    0.713941    11.00000    0.02348    0.01822 =
         0.02823    0.00207    0.01101    0.00283
N2    5    0.160202    0.506563    0.739069    11.00000    0.02097    0.02144 =
         0.02397    0.00113    0.00846    0.00259
C1    1    0.248852    0.489958    0.739010    11.00000    0.02267    0.02031 =
         0.02244    0.00019    0.01061    0.00102
C2    1    0.215381    0.599994    0.698842    11.00000    0.03194    0.01905 =
         0.03393    0.00319    0.01102    0.00593
AFIX  43
H2    2    0.222657    0.645032    0.680664    11.00000   -1.20000
AFIX   0
C3    1    0.138964    0.573355    0.714912    11.00000    0.02759    0.02350 =
         0.03137    0.00175    0.00919    0.00773
AFIX  43
H3    2    0.081708    0.595841    0.710578    11.00000   -1.20000
AFIX   0
C4    1    0.096641    0.461425    0.765827    11.00000    0.02018    0.02627 =
         0.03021    0.00425    0.01203    0.00378
C5    1    0.099265    0.459631    0.853270    11.00000    0.02552    0.04396 =
         0.03002    0.00089    0.01338    0.00215
C6    1    0.035016    0.417529    0.876662    11.00000    0.03174    0.05765 =
         0.03555    0.01037    0.01947    0.00407
AFIX  43
H6    2    0.034837    0.414593    0.935450    11.00000   -1.20000
AFIX   0
C7    1   -0.027870    0.380295    0.816715    11.00000    0.02614    0.04979 =
         0.05097    0.01521    0.01600   -0.00259
AFIX  43
H7    2   -0.071191    0.352299    0.834405    11.00000   -1.20000
AFIX   0
C8    1   -0.028920    0.383047    0.730920    11.00000    0.02839    0.03710 =
         0.04426    0.00942    0.00491   -0.00541
AFIX  43
H8    2   -0.072589    0.356583    0.690256    11.00000   -1.20000
AFIX   0
C9    1    0.033591    0.424367    0.703115    11.00000    0.02634    0.02566 =
         0.03074    0.00518    0.00645    0.00159
C10   1    0.169300    0.499780    0.920541    11.00000    0.04187    0.06609 =
         0.02832   -0.00741    0.01601   -0.00899
AFIX  13
H10   2    0.199605    0.532744    0.889354    11.00000   -1.20000
AFIX   0
C11   1    0.244089    0.454739    0.973027    11.00000    0.04896    0.10502 =
         0.07260   -0.05079   -0.01573    0.02621
AFIX 137
H11A  2    0.290341    0.482482    1.013188    11.00000   -1.50000
H11B  2    0.273933    0.430091    0.934761    11.00000   -1.50000
H11C  2    0.216795    0.422255    1.005377    11.00000   -1.50000
AFIX   0
C12   1    0.124823    0.540789    0.979604    11.00000    0.06612    0.06116 =
         0.04795   -0.01227    0.00994    0.01702
AFIX 137
H12A  2    0.098559    0.509774    1.014494    11.00000   -1.50000
H12B  2    0.075473    0.569443    0.944766    11.00000   -1.50000
H12C  2    0.171913    0.569450    1.017432    11.00000   -1.50000
AFIX   0
C13   1    0.032862    0.427091    0.608851    11.00000    0.04959    0.02890 =
         0.02837    0.00285    0.00545   -0.01120
AFIX  13
H13   2    0.067186    0.468896    0.600133    11.00000   -1.20000
AFIX   0
C14   1    0.084762    0.366160    0.585782    11.00000    0.09709    0.06731 =
         0.04107   -0.00660    0.02633    0.01269
AFIX 137
[truncated: 102,626 more chars]
